# Supplementary material for: Extrapolating rock physicochemical properties from discrete sample data using computer vision
Source: PNAS Nexus. 2026 Jun 5;5(6):pgag204. doi: 10.1093/pnasnexus/pgag204 (PMC13282442; doi:10.1093/pnasnexus/pgag204)
Supplement: pgag204_Supplementary_Data [file pgag204_supplementary_data.zip]

Archive with 8 entries (7 files):
- Grant_et_al_2026_PNAS_NEXUS_Supplementary_Data/
- __MACOSX/._Grant_et_al_2026_PNAS_NEXUS_Supplementary_Data
- Grant_et_al_2026_PNAS_NEXUS_Supplementary_Data/GeoCLR_classifications.csv
- __MACOSX/Grant_et_al_2026_PNAS_NEXUS_Supplementary_Data/._GeoCLR_classifications.csv
- Grant_et_al_2026_PNAS_NEXUS_Supplementary_Data/Readme.md
- __MACOSX/Grant_et_al_2026_PNAS_NEXUS_Supplementary_Data/._Readme.md
- Grant_et_al_2026_PNAS_NEXUS_Supplementary_Data/Grant_et_al_2026_PNAS_NEXUS_Supplementary_data_tables.xlsx
- __MACOSX/Grant_et_al_2026_PNAS_NEXUS_Supplementary_Data/._Grant_et_al_2026_PNAS_NEXUS_Supplementary_data_tables.xlsx
