# Supplementary material for: Extrapolating rock physicochemical properties from discrete sample data using computer vision
Source: PNAS Nexus. 2026 Jun 5;5(6):pgag204. doi: 10.1093/pnasnexus/pgag204 (PMC13282442; doi:10.1093/pnasnexus/pgag204)
Supplement: pgag204_Supplementary_Data [file pgag204_supplementary_data.zip › Grant_et_al_2026_PNAS_NEXUS_Supplementary_Data/GeoCLR_classifications.csv]

Unnamed: 0	depth [m]	rel_depth	theta	arc	groundtruth	label
0	638.3979423303256	0.0025	0	0		no_core
1	638.3979423303256	0.0025	0.1703577512776831	0.005		no_core
2	638.3979423303256	0.0025	0.3407155025553662	0.01		vug
3	638.3979423303256	0.0025	0.5110732538330495	0.015		vug
4	638.3979423303256	0.0025	0.6814310051107325	0.02		vug
5	638.3979423303256	0.0025	0.8517887563884157	0.025		vug
6	638.3979423303256	0.0025	1.0221465076660992	0.03		no_core
7	638.3979423303256	0.0025	1.192504258943782	0.035		no_core
8	638.3979423303256	0.0025	1.3628620102214652	0.04		no_core
9	638.3979423303256	0.0025	1.5332197614991483	0.045		no_core
10	638.3979423303256	0.0025	1.7035775127768311	0.05		no_core
11	638.3979423303256	0.0025	1.8739352640545144	0.055		no_core
12	638.3979423303256	0.0025	2.0442930153321983	0.06		no_core
13	638.3979423303256	0.0025	2.2146507666098807	0.065		no_core
14	638.3979423303256	0.0025	2.385008517887564	0.07		no_core
15	638.3979423303256	0.0025	2.5553662691652472	0.075		no_core
16	638.3979423303256	0.0025	2.7257240204429305	0.08		no_core
17	638.3979423303256	0.0025	2.8960817717206133	0.085		no_core
18	638.3979423303256	0.0025	3.0664395229982966	0.09		no_core
19	638.3979423303256	0.0025	3.2367972742759794	0.095		no_core
20	638.3979423303256	0.0025	3.4071550255536627	0.1		no_core
21	638.3979423303256	0.0025	3.577512776831346	0.105		no_core
22	638.3979423303256	0.0025	3.7478705281090288	0.11		no_core
23	638.3979423303256	0.0025	3.918228279386712	0.115		no_core
24	638.3979423303256	0.0025	4.088586030664397	0.12		no_core
25	638.3979423303256	0.0025	4.258943781942079	0.125		no_core
26	638.3979423303256	0.0025	4.429301533219762	0.13		no_core
27	638.3979423303256	0.0025	4.599659284497445	0.135		no_core
28	638.3979423303256	0.0025	4.770017035775128	0.14		no_core
29	638.3979423303256	0.0025	4.940374787052812	0.145		vug
30	638.3979423303256	0.0025	5.110732538330495	0.15		matrix
31	638.3979423303256	0.0025	5.281090289608177	0.155		matrix
32	638.3979423303256	0.0025	5.451448040885861	0.16		vug
33	638.3979423303256	0.0025	5.621805792163544	0.165		grey_clast
34	638.3979423303256	0.0025	5.792163543441228	0.17		vug
35	638.3979423303256	0.0025	5.962521295	0.175		vug
36	638.4038269909769	0.0075	0	0		vug
37	638.4038269909769	0.0075	0.1703577512776831	0.005		matrix
38	638.4038269909769	0.0075	0.3407155025553662	0.01		matrix
39	638.4038269909769	0.0075	0.5110732538330495	0.015		matrix
40	638.4038269909769	0.0075	0.6814310051107325	0.02		matrix
41	638.4038269909769	0.0075	0.8517887563884157	0.025		grey_clast
42	638.4038269909769	0.0075	1.0221465076660992	0.03		matrix
43	638.4038269909769	0.0075	1.192504258943782	0.035		vug
44	638.4038269909769	0.0075	1.3628620102214652	0.04		vug
45	638.4038269909769	0.0075	1.5332197614991483	0.045		matrix
46	638.4038269909769	0.0075	1.7035775127768311	0.05		matrix
47	638.4038269909769	0.0075	1.8739352640545144	0.055		vug
48	638.4038269909769	0.0075	2.0442930153321983	0.06		vug
49	638.4038269909769	0.0075	2.2146507666098807	0.065		vug
50	638.4038269909769	0.0075	2.385008517887564	0.07		vug
51	638.4038269909769	0.0075	2.5553662691652472	0.075		no_core
52	638.4038269909769	0.0075	2.7257240204429305	0.08		no_core
53	638.4038269909769	0.0075	2.8960817717206133	0.085		no_core
54	638.4038269909769	0.0075	3.0664395229982966	0.09		no_core
55	638.4038269909769	0.0075	3.2367972742759794	0.095		no_core
56	638.4038269909769	0.0075	3.4071550255536627	0.1		no_core
57	638.4038269909769	0.0075	3.577512776831346	0.105		no_core
58	638.4038269909769	0.0075	3.7478705281090288	0.11		no_core
59	638.4038269909769	0.0075	3.918228279386712	0.115		no_core
60	638.4038269909769	0.0075	4.088586030664397	0.12		no_core
61	638.4038269909769	0.0075	4.258943781942079	0.125		no_core
62	638.4038269909769	0.0075	4.429301533219762	0.13		no_core
63	638.4038269909769	0.0075	4.599659284497445	0.135		vug
64	638.4038269909769	0.0075	4.770017035775128	0.14		matrix
65	638.4038269909769	0.0075	4.940374787052812	0.145		matrix
66	638.4038269909769	0.0075	5.110732538330495	0.15		matrix
67	638.4038269909769	0.0075	5.281090289608177	0.155		matrix
68	638.4038269909769	0.0075	5.451448040885861	0.16		matrix
69	638.4038269909769	0.0075	5.621805792163544	0.165		grey_clast
70	638.4038269909769	0.0075	5.792163543441228	0.17		matrix
71	638.4038269909769	0.0075	5.962521295	0.175		matrix
72	638.4097116516281	0.0125	0	0		vug
73	638.4097116516281	0.0125	0.1703577512776831	0.005		vug
74	638.4097116516281	0.0125	0.3407155025553662	0.01		matrix
75	638.4097116516281	0.0125	0.5110732538330495	0.015		matrix
76	638.4097116516281	0.0125	0.6814310051107325	0.02		khaki_clast
77	638.4097116516281	0.0125	0.8517887563884157	0.025		matrix
78	638.4097116516281	0.0125	1.0221465076660992	0.03		vug
79	638.4097116516281	0.0125	1.192504258943782	0.035		vug
80	638.4097116516281	0.0125	1.3628620102214652	0.04		matrix
81	638.4097116516281	0.0125	1.5332197614991483	0.045		matrix
82	638.4097116516281	0.0125	1.7035775127768311	0.05		matrix
83	638.4097116516281	0.0125	1.8739352640545144	0.055		vug
84	638.4097116516281	0.0125	2.0442930153321983	0.06		vug
85	638.4097116516281	0.0125	2.2146507666098807	0.065		vug
86	638.4097116516281	0.0125	2.385008517887564	0.07		vug
87	638.4097116516281	0.0125	2.5553662691652472	0.075		vug
88	638.4097116516281	0.0125	2.7257240204429305	0.08		vug
89	638.4097116516281	0.0125	2.8960817717206133	0.085		no_core
90	638.4097116516281	0.0125	3.0664395229982966	0.09		no_core
91	638.4097116516281	0.0125	3.2367972742759794	0.095		no_core
92	638.4097116516281	0.0125	3.4071550255536627	0.1		vug
93	638.4097116516281	0.0125	3.577512776831346	0.105		no_core
94	638.4097116516281	0.0125	3.7478705281090288	0.11		no_core
95	638.4097116516281	0.0125	3.918228279386712	0.115		vug
96	638.4097116516281	0.0125	4.088586030664397	0.12		vug
97	638.4097116516281	0.0125	4.258943781942079	0.125		vug
98	638.4097116516281	0.0125	4.429301533219762	0.13		vug
99	638.4097116516281	0.0125	4.599659284497445	0.135		vug
100	638.4097116516281	0.0125	4.770017035775128	0.14		matrix
101	638.4097116516281	0.0125	4.940374787052812	0.145		matrix
102	638.4097116516281	0.0125	5.110732538330495	0.15		matrix
103	638.4097116516281	0.0125	5.281090289608177	0.155		matrix
104	638.4097116516281	0.0125	5.451448040885861	0.16		khaki_clast
105	638.4097116516281	0.0125	5.621805792163544	0.165		grey_clast
106	638.4097116516281	0.0125	5.792163543441228	0.17		matrix
107	638.4097116516281	0.0125	5.962521295	0.175		matrix
108	638.4155963122793	0.0175	0	0		matrix
109	638.4155963122793	0.0175	0.1703577512776831	0.005		crystaline_carbonate
110	638.4155963122793	0.0175	0.3407155025553662	0.01		matrix
111	638.4155963122793	0.0175	0.5110732538330495	0.015		matrix
112	638.4155963122793	0.0175	0.6814310051107325	0.02		crystaline_carbonate
113	638.4155963122793	0.0175	0.8517887563884157	0.025		vug
114	638.4155963122793	0.0175	1.0221465076660992	0.03		vug
115	638.4155963122793	0.0175	1.192504258943782	0.035		vug
116	638.4155963122793	0.0175	1.3628620102214652	0.04		vug
117	638.4155963122793	0.0175	1.5332197614991483	0.045		vug
118	638.4155963122793	0.0175	1.7035775127768311	0.05		vug
119	638.4155963122793	0.0175	1.8739352640545144	0.055		vug
120	638.4155963122793	0.0175	2.0442930153321983	0.06		vug
121	638.4155963122793	0.0175	2.2146507666098807	0.065		vug
122	638.4155963122793	0.0175	2.385008517887564	0.07		grey_clast
123	638.4155963122793	0.0175	2.5553662691652472	0.075		matrix
124	638.4155963122793	0.0175	2.7257240204429305	0.08		matrix
125	638.4155963122793	0.0175	2.8960817717206133	0.085		matrix
126	638.4155963122793	0.0175	3.0664395229982966	0.09		vug
127	638.4155963122793	0.0175	3.2367972742759794	0.095		no_core
128	638.4155963122793	0.0175	3.4071550255536627	0.1		no_core
129	638.4155963122793	0.0175	3.577512776831346	0.105		matrix
130	638.4155963122793	0.0175	3.7478705281090288	0.11		matrix
131	638.4155963122793	0.0175	3.918228279386712	0.115		vug
132	638.4155963122793	0.0175	4.088586030664397	0.12		matrix
133	638.4155963122793	0.0175	4.258943781942079	0.125		vug
134	638.4155963122793	0.0175	4.429301533219762	0.13		matrix
135	638.4155963122793	0.0175	4.599659284497445	0.135		matrix
136	638.4155963122793	0.0175	4.770017035775128	0.14		matrix
137	638.4155963122793	0.0175	4.940374787052812	0.145		grey_clast
138	638.4155963122793	0.0175	5.110732538330495	0.15		matrix
139	638.4155963122793	0.0175	5.281090289608177	0.155		vug
140	638.4155963122793	0.0175	5.451448040885861	0.16		crystaline_carbonate
141	638.4155963122793	0.0175	5.621805792163544	0.165		matrix
142	638.4155963122793	0.0175	5.792163543441228	0.17		matrix
143	638.4155963122793	0.0175	5.962521295	0.175		matrix
144	638.4214809729306	0.0225	0	0		matrix
145	638.4214809729306	0.0225	0.1703577512776831	0.005		matrix
146	638.4214809729306	0.0225	0.3407155025553662	0.01		matrix
147	638.4214809729306	0.0225	0.5110732538330495	0.015		matrix
148	638.4214809729306	0.0225	0.6814310051107325	0.02		crystaline_carbonate
149	638.4214809729306	0.0225	0.8517887563884157	0.025		grey_clast
150	638.4214809729306	0.0225	1.0221465076660992	0.03		vug
151	638.4214809729306	0.0225	1.192504258943782	0.035		vug
152	638.4214809729306	0.0225	1.3628620102214652	0.04		matrix
153	638.4214809729306	0.0225	1.5332197614991483	0.045		vug
154	638.4214809729306	0.0225	1.7035775127768311	0.05		vug
155	638.4214809729306	0.0225	1.8739352640545144	0.055		crystaline_carbonate
156	638.4214809729306	0.0225	2.0442930153321983	0.06		matrix
157	638.4214809729306	0.0225	2.2146507666098807	0.065		matrix
158	638.4214809729306	0.0225	2.385008517887564	0.07		carbonate_sediment
159	638.4214809729306	0.0225	2.5553662691652472	0.075		vug
160	638.4214809729306	0.0225	2.7257240204429305	0.08		matrix
161	638.4214809729306	0.0225	2.8960817717206133	0.085		matrix
162	638.4214809729306	0.0225	3.0664395229982966	0.09		matrix
163	638.4214809729306	0.0225	3.2367972742759794	0.095		matrix
164	638.4214809729306	0.0225	3.4071550255536627	0.1		matrix
165	638.4214809729306	0.0225	3.577512776831346	0.105		matrix
166	638.4214809729306	0.0225	3.7478705281090288	0.11		khaki_clast
167	638.4214809729306	0.0225	3.918228279386712	0.115		matrix
168	638.4214809729306	0.0225	4.088586030664397	0.12		matrix
169	638.4214809729306	0.0225	4.258943781942079	0.125		vug
170	638.4214809729306	0.0225	4.429301533219762	0.13		matrix
171	638.4214809729306	0.0225	4.599659284497445	0.135		no_core
172	638.4214809729306	0.0225	4.770017035775128	0.14		vug
173	638.4214809729306	0.0225	4.940374787052812	0.145		vug
174	638.4214809729306	0.0225	5.110732538330495	0.15		grey_clast
175	638.4214809729306	0.0225	5.281090289608177	0.155		crystaline_carbonate
176	638.4214809729306	0.0225	5.451448040885861	0.16		grey_clast
177	638.4214809729306	0.0225	5.621805792163544	0.165		grey_clast
178	638.4214809729306	0.0225	5.792163543441228	0.17		grey_clast
179	638.4214809729306	0.0225	5.962521295	0.175		matrix
180	638.4273656335818	0.0275	0	0		matrix
181	638.4273656335818	0.0275	0.1703577512776831	0.005		matrix
182	638.4273656335818	0.0275	0.3407155025553662	0.01		matrix
183	638.4273656335818	0.0275	0.5110732538330495	0.015		matrix
184	638.4273656335818	0.0275	0.6814310051107325	0.02		matrix
185	638.4273656335818	0.0275	0.8517887563884157	0.025		vug
186	638.4273656335818	0.0275	1.0221465076660992	0.03		vug
187	638.4273656335818	0.0275	1.192504258943782	0.035		vug
188	638.4273656335818	0.0275	1.3628620102214652	0.04		matrix
189	638.4273656335818	0.0275	1.5332197614991483	0.045		vug
190	638.4273656335818	0.0275	1.7035775127768311	0.05		grey_clast
191	638.4273656335818	0.0275	1.8739352640545144	0.055		matrix
192	638.4273656335818	0.0275	2.0442930153321983	0.06		matrix
193	638.4273656335818	0.0275	2.2146507666098807	0.065		vug
194	638.4273656335818	0.0275	2.385008517887564	0.07		no_core
195	638.4273656335818	0.0275	2.5553662691652472	0.075		grey_clast
196	638.4273656335818	0.0275	2.7257240204429305	0.08		crystaline_carbonate
197	638.4273656335818	0.0275	2.8960817717206133	0.085		grey_clast
198	638.4273656335818	0.0275	3.0664395229982966	0.09		grey_clast
199	638.4273656335818	0.0275	3.2367972742759794	0.095		grey_clast
200	638.4273656335818	0.0275	3.4071550255536627	0.1		matrix
201	638.4273656335818	0.0275	3.577512776831346	0.105		matrix
202	638.4273656335818	0.0275	3.7478705281090288	0.11		crystaline_carbonate
203	638.4273656335818	0.0275	3.918228279386712	0.115		matrix
204	638.4273656335818	0.0275	4.088586030664397	0.12		matrix
205	638.4273656335818	0.0275	4.258943781942079	0.125		matrix
206	638.4273656335818	0.0275	4.429301533219762	0.13		matrix
207	638.4273656335818	0.0275	4.599659284497445	0.135		grey_clast
208	638.4273656335818	0.0275	4.770017035775128	0.14		vug
209	638.4273656335818	0.0275	4.940374787052812	0.145		vug
210	638.4273656335818	0.0275	5.110732538330495	0.15		matrix
211	638.4273656335818	0.0275	5.281090289608177	0.155		grey_clast
212	638.4273656335818	0.0275	5.451448040885861	0.16		grey_clast
213	638.4273656335818	0.0275	5.621805792163544	0.165		grey_clast
214	638.4273656335818	0.0275	5.792163543441228	0.17		grey_clast
215	638.4273656335818	0.0275	5.962521295	0.175		grey_clast
216	638.4332502942331	0.0325	0	0		grey_clast
217	638.4332502942331	0.0325	0.1703577512776831	0.005		matrix
218	638.4332502942331	0.0325	0.3407155025553662	0.01		matrix
219	638.4332502942331	0.0325	0.5110732538330495	0.015		matrix
220	638.4332502942331	0.0325	0.6814310051107325	0.02		matrix
221	638.4332502942331	0.0325	0.8517887563884157	0.025		crystaline_carbonate
222	638.4332502942331	0.0325	1.0221465076660992	0.03		grey_clast
223	638.4332502942331	0.0325	1.192504258943782	0.035		vug
224	638.4332502942331	0.0325	1.3628620102214652	0.04		vug
225	638.4332502942331	0.0325	1.5332197614991483	0.045		matrix
226	638.4332502942331	0.0325	1.7035775127768311	0.05		grey_clast
227	638.4332502942331	0.0325	1.8739352640545144	0.055		matrix
228	638.4332502942331	0.0325	2.0442930153321983	0.06		vug
229	638.4332502942331	0.0325	2.2146507666098807	0.065		matrix
230	638.4332502942331	0.0325	2.385008517887564	0.07		vug
231	638.4332502942331	0.0325	2.5553662691652472	0.075		matrix
232	638.4332502942331	0.0325	2.7257240204429305	0.08		grey_clast
233	638.4332502942331	0.0325	2.8960817717206133	0.085		grey_clast
234	638.4332502942331	0.0325	3.0664395229982966	0.09		grey_clast
235	638.4332502942331	0.0325	3.2367972742759794	0.095		grey_clast
236	638.4332502942331	0.0325	3.4071550255536627	0.1		matrix
237	638.4332502942331	0.0325	3.577512776831346	0.105		matrix
238	638.4332502942331	0.0325	3.7478705281090288	0.11		matrix
239	638.4332502942331	0.0325	3.918228279386712	0.115		matrix
240	638.4332502942331	0.0325	4.088586030664397	0.12		grey_clast
241	638.4332502942331	0.0325	4.258943781942079	0.125		grey_clast
242	638.4332502942331	0.0325	4.429301533219762	0.13		matrix
243	638.4332502942331	0.0325	4.599659284497445	0.135		matrix
244	638.4332502942331	0.0325	4.770017035775128	0.14		vug
245	638.4332502942331	0.0325	4.940374787052812	0.145		matrix
246	638.4332502942331	0.0325	5.110732538330495	0.15		grey_clast
247	638.4332502942331	0.0325	5.281090289608177	0.155		grey_clast
248	638.4332502942331	0.0325	5.451448040885861	0.16		grey_clast
249	638.4332502942331	0.0325	5.621805792163544	0.165		grey_clast
250	638.4332502942331	0.0325	5.792163543441228	0.17		grey_clast
251	638.4332502942331	0.0325	5.962521295	0.175		grey_clast
252	638.4391349548843	0.0375	0	0		vug
253	638.4391349548843	0.0375	0.1703577512776831	0.005		matrix
254	638.4391349548843	0.0375	0.3407155025553662	0.01		matrix
255	638.4391349548843	0.0375	0.5110732538330495	0.015		matrix
256	638.4391349548843	0.0375	0.6814310051107325	0.02		vug
257	638.4391349548843	0.0375	0.8517887563884157	0.025		matrix
258	638.4391349548843	0.0375	1.0221465076660992	0.03		matrix
259	638.4391349548843	0.0375	1.192504258943782	0.035		vug
260	638.4391349548843	0.0375	1.3628620102214652	0.04		grey_clast
261	638.4391349548843	0.0375	1.5332197614991483	0.045		grey_clast
262	638.4391349548843	0.0375	1.7035775127768311	0.05		grey_clast
263	638.4391349548843	0.0375	1.8739352640545144	0.055		grey_clast
264	638.4391349548843	0.0375	2.0442930153321983	0.06		matrix
265	638.4391349548843	0.0375	2.2146507666098807	0.065		matrix
266	638.4391349548843	0.0375	2.385008517887564	0.07		vug
267	638.4391349548843	0.0375	2.5553662691652472	0.075		grey_clast
268	638.4391349548843	0.0375	2.7257240204429305	0.08		grey_clast
269	638.4391349548843	0.0375	2.8960817717206133	0.085		grey_clast
270	638.4391349548843	0.0375	3.0664395229982966	0.09		grey_clast
271	638.4391349548843	0.0375	3.2367972742759794	0.095		grey_clast
272	638.4391349548843	0.0375	3.4071550255536627	0.1		grey_clast
273	638.4391349548843	0.0375	3.577512776831346	0.105		matrix
274	638.4391349548843	0.0375	3.7478705281090288	0.11		matrix
275	638.4391349548843	0.0375	3.918228279386712	0.115		grey_clast
276	638.4391349548843	0.0375	4.088586030664397	0.12		matrix
277	638.4391349548843	0.0375	4.258943781942079	0.125		vug
278	638.4391349548843	0.0375	4.429301533219762	0.13		vug
279	638.4391349548843	0.0375	4.599659284497445	0.135		vug
280	638.4391349548843	0.0375	4.770017035775128	0.14		vug
281	638.4391349548843	0.0375	4.940374787052812	0.145		matrix
282	638.4391349548843	0.0375	5.110732538330495	0.15		grey_clast
283	638.4391349548843	0.0375	5.281090289608177	0.155		grey_clast
284	638.4391349548843	0.0375	5.451448040885861	0.16		grey_clast
285	638.4391349548843	0.0375	5.621805792163544	0.165		grey_clast
286	638.4391349548843	0.0375	5.792163543441228	0.17		grey_clast
287	638.4391349548843	0.0375	5.962521295	0.175		grey_clast
288	638.4450196155357	0.0425	0	0		vug
289	638.4450196155357	0.0425	0.1703577512776831	0.005		matrix
290	638.4450196155357	0.0425	0.3407155025553662	0.01		matrix
291	638.4450196155357	0.0425	0.5110732538330495	0.015		matrix
292	638.4450196155357	0.0425	0.6814310051107325	0.02		matrix
293	638.4450196155357	0.0425	0.8517887563884157	0.025		grey_clast
294	638.4450196155357	0.0425	1.0221465076660992	0.03		vug
295	638.4450196155357	0.0425	1.192504258943782	0.035		vug
296	638.4450196155357	0.0425	1.3628620102214652	0.04		vug
297	638.4450196155357	0.0425	1.5332197614991483	0.045		crystaline_carbonate
298	638.4450196155357	0.0425	1.7035775127768311	0.05		vug
299	638.4450196155357	0.0425	1.8739352640545144	0.055		vug
300	638.4450196155357	0.0425	2.0442930153321983	0.06		vug
301	638.4450196155357	0.0425	2.2146507666098807	0.065		vug
302	638.4450196155357	0.0425	2.385008517887564	0.07		vug
303	638.4450196155357	0.0425	2.5553662691652472	0.075		grey_clast
304	638.4450196155357	0.0425	2.7257240204429305	0.08		grey_clast
305	638.4450196155357	0.0425	2.8960817717206133	0.085		grey_clast
306	638.4450196155357	0.0425	3.0664395229982966	0.09		crystaline_carbonate
307	638.4450196155357	0.0425	3.2367972742759794	0.095		grey_clast
308	638.4450196155357	0.0425	3.4071550255536627	0.1		grey_clast
309	638.4450196155357	0.0425	3.577512776831346	0.105		matrix
310	638.4450196155357	0.0425	3.7478705281090288	0.11		matrix
311	638.4450196155357	0.0425	3.918228279386712	0.115		grey_clast
312	638.4450196155357	0.0425	4.088586030664397	0.12		matrix
313	638.4450196155357	0.0425	4.258943781942079	0.125		grey_clast
314	638.4450196155357	0.0425	4.429301533219762	0.13		grey_clast
315	638.4450196155357	0.0425	4.599659284497445	0.135		vug
316	638.4450196155357	0.0425	4.770017035775128	0.14		vug
317	638.4450196155357	0.0425	4.940374787052812	0.145		matrix
318	638.4450196155357	0.0425	5.110732538330495	0.15		matrix
319	638.4450196155357	0.0425	5.281090289608177	0.155		matrix
320	638.4450196155357	0.0425	5.451448040885861	0.16		grey_clast
321	638.4450196155357	0.0425	5.621805792163544	0.165		grey_clast
322	638.4450196155357	0.0425	5.792163543441228	0.17		grey_clast
323	638.4450196155357	0.0425	5.962521295	0.175		vug
324	638.4509042761867	0.0475	0	0		vug
325	638.4509042761867	0.0475	0.1703577512776831	0.005		vug
326	638.4509042761867	0.0475	0.3407155025553662	0.01		khaki_clast
327	638.4509042761867	0.0475	0.5110732538330495	0.015		grey_clast
328	638.4509042761867	0.0475	0.6814310051107325	0.02		matrix
329	638.4509042761867	0.0475	0.8517887563884157	0.025		matrix
330	638.4509042761867	0.0475	1.0221465076660992	0.03		matrix
331	638.4509042761867	0.0475	1.192504258943782	0.035		grey_clast
332	638.4509042761867	0.0475	1.3628620102214652	0.04		grey_clast
333	638.4509042761867	0.0475	1.5332197614991483	0.045		matrix
334	638.4509042761867	0.0475	1.7035775127768311	0.05		vug
335	638.4509042761867	0.0475	1.8739352640545144	0.055		vug
336	638.4509042761867	0.0475	2.0442930153321983	0.06		vug
337	638.4509042761867	0.0475	2.2146507666098807	0.065		vug
338	638.4509042761867	0.0475	2.385008517887564	0.07		matrix
339	638.4509042761867	0.0475	2.5553662691652472	0.075		grey_clast
340	638.4509042761867	0.0475	2.7257240204429305	0.08		grey_clast
341	638.4509042761867	0.0475	2.8960817717206133	0.085		grey_clast
342	638.4509042761867	0.0475	3.0664395229982966	0.09		grey_clast
343	638.4509042761867	0.0475	3.2367972742759794	0.095		grey_clast
344	638.4509042761867	0.0475	3.4071550255536627	0.1		grey_clast
345	638.4509042761867	0.0475	3.577512776831346	0.105		grey_clast
346	638.4509042761867	0.0475	3.7478705281090288	0.11		matrix
347	638.4509042761867	0.0475	3.918228279386712	0.115		grey_clast
348	638.4509042761867	0.0475	4.088586030664397	0.12		grey_clast
349	638.4509042761867	0.0475	4.258943781942079	0.125		grey_clast
350	638.4509042761867	0.0475	4.429301533219762	0.13		grey_clast
351	638.4509042761867	0.0475	4.599659284497445	0.135		matrix
352	638.4509042761867	0.0475	4.770017035775128	0.14		matrix
353	638.4509042761867	0.0475	4.940374787052812	0.145		matrix
354	638.4509042761867	0.0475	5.110732538330495	0.15		vug
355	638.4509042761867	0.0475	5.281090289608177	0.155		vug
356	638.4509042761867	0.0475	5.451448040885861	0.16		vug
357	638.4509042761867	0.0475	5.621805792163544	0.165		grey_clast
358	638.4509042761867	0.0475	5.792163543441228	0.17		grey_clast
359	638.4509042761867	0.0475	5.962521295	0.175		grey_clast
360	638.4567889368378	0.0525	0	0		vug
361	638.4567889368378	0.0525	0.1703577512776831	0.005		vug
362	638.4567889368378	0.0525	0.3407155025553662	0.01		matrix
363	638.4567889368378	0.0525	0.5110732538330495	0.015		matrix
364	638.4567889368378	0.0525	0.6814310051107325	0.02		matrix
365	638.4567889368378	0.0525	0.8517887563884157	0.025		vug
366	638.4567889368378	0.0525	1.0221465076660992	0.03		grey_clast
367	638.4567889368378	0.0525	1.192504258943782	0.035		grey_clast
368	638.4567889368378	0.0525	1.3628620102214652	0.04		grey_clast
369	638.4567889368378	0.0525	1.5332197614991483	0.045		grey_clast
370	638.4567889368378	0.0525	1.7035775127768311	0.05		matrix
371	638.4567889368378	0.0525	1.8739352640545144	0.055		matrix
372	638.4567889368378	0.0525	2.0442930153321983	0.06		crystaline_carbonate
373	638.4567889368378	0.0525	2.2146507666098807	0.065		matrix
374	638.4567889368378	0.0525	2.385008517887564	0.07		vug
375	638.4567889368378	0.0525	2.5553662691652472	0.075		vug
376	638.4567889368378	0.0525	2.7257240204429305	0.08		grey_clast
377	638.4567889368378	0.0525	2.8960817717206133	0.085		grey_clast
378	638.4567889368378	0.0525	3.0664395229982966	0.09		grey_clast
379	638.4567889368378	0.0525	3.2367972742759794	0.095		grey_clast
380	638.4567889368378	0.0525	3.4071550255536627	0.1		grey_clast
381	638.4567889368378	0.0525	3.577512776831346	0.105		grey_clast
382	638.4567889368378	0.0525	3.7478705281090288	0.11		matrix
383	638.4567889368378	0.0525	3.918228279386712	0.115		matrix
384	638.4567889368378	0.0525	4.088586030664397	0.12		matrix
385	638.4567889368378	0.0525	4.258943781942079	0.125		grey_clast
386	638.4567889368378	0.0525	4.429301533219762	0.13		vug
387	638.4567889368378	0.0525	4.599659284497445	0.135		vug
388	638.4567889368378	0.0525	4.770017035775128	0.14		no_core
389	638.4567889368378	0.0525	4.940374787052812	0.145		no_core
390	638.4567889368378	0.0525	5.110732538330495	0.15		vug
391	638.4567889368378	0.0525	5.281090289608177	0.155		no_core
392	638.4567889368378	0.0525	5.451448040885861	0.16		vug
393	638.4567889368378	0.0525	5.621805792163544	0.165		vug
394	638.4567889368378	0.0525	5.792163543441228	0.17		vug
395	638.4567889368378	0.0525	5.962521295	0.175		grey_clast
396	638.4626735974892	0.0575	0	0		no_core
397	638.4626735974892	0.0575	0.1703577512776831	0.005		no_core
398	638.4626735974892	0.0575	0.3407155025553662	0.01		no_core
399	638.4626735974892	0.0575	0.5110732538330495	0.015		vug
400	638.4626735974892	0.0575	0.6814310051107325	0.02		no_core
401	638.4626735974892	0.0575	0.8517887563884157	0.025		no_core
402	638.4626735974892	0.0575	1.0221465076660992	0.03		matrix
403	638.4626735974892	0.0575	1.192504258943782	0.035		grey_clast
404	638.4626735974892	0.0575	1.3628620102214652	0.04		grey_clast
405	638.4626735974892	0.0575	1.5332197614991483	0.045		crystaline_carbonate
406	638.4626735974892	0.0575	1.7035775127768311	0.05		grey_clast
407	638.4626735974892	0.0575	1.8739352640545144	0.055		matrix
408	638.4626735974892	0.0575	2.0442930153321983	0.06		matrix
409	638.4626735974892	0.0575	2.2146507666098807	0.065		vug
410	638.4626735974892	0.0575	2.385008517887564	0.07		khaki_clast
411	638.4626735974892	0.0575	2.5553662691652472	0.075		vug
412	638.4626735974892	0.0575	2.7257240204429305	0.08		no_core
413	638.4626735974892	0.0575	2.8960817717206133	0.085		no_core
414	638.4626735974892	0.0575	3.0664395229982966	0.09		no_core
415	638.4626735974892	0.0575	3.2367972742759794	0.095		vug
416	638.4626735974892	0.0575	3.4071550255536627	0.1		grey_clast
417	638.4626735974892	0.0575	3.577512776831346	0.105		grey_clast
418	638.4626735974892	0.0575	3.7478705281090288	0.11		crystaline_carbonate
419	638.4626735974892	0.0575	3.918228279386712	0.115		khaki_clast
420	638.4626735974892	0.0575	4.088586030664397	0.12		matrix
421	638.4626735974892	0.0575	4.258943781942079	0.125		matrix
422	638.4626735974892	0.0575	4.429301533219762	0.13		vug
423	638.4626735974892	0.0575	4.599659284497445	0.135		no_core
424	638.4626735974892	0.0575	4.770017035775128	0.14		no_core
425	638.4626735974892	0.0575	4.940374787052812	0.145		no_core
426	638.4626735974892	0.0575	5.110732538330495	0.15		no_core
427	638.4626735974892	0.0575	5.281090289608177	0.155		no_core
428	638.4626735974892	0.0575	5.451448040885861	0.16		no_core
429	638.4626735974892	0.0575	5.621805792163544	0.165		no_core
430	638.4626735974892	0.0575	5.792163543441228	0.17		no_core
431	638.4626735974892	0.0575	5.962521295	0.175		no_core
0	638.4731217	0.0025	0	0		no_core
1	638.4731217	0.0025	0.1703577512776831	0.005		no_core
2	638.4731217	0.0025	0.3407155025553662	0.01		no_core
3	638.4731217	0.0025	0.5110732538330495	0.015		no_core
4	638.4731217	0.0025	0.6814310051107325	0.02		no_core
5	638.4731217	0.0025	0.8517887563884157	0.025		no_core
6	638.4731217	0.0025	1.0221465076660992	0.03		no_core
7	638.4731217	0.0025	1.192504258943782	0.035		no_core
8	638.4731217	0.0025	1.3628620102214652	0.04		no_core
9	638.4731217	0.0025	1.5332197614991483	0.045		no_core
10	638.4731217	0.0025	1.7035775127768311	0.05		no_core
11	638.4731217	0.0025	1.8739352640545144	0.055		no_core
12	638.4731217	0.0025	2.0442930153321983	0.06		no_core
13	638.4731217	0.0025	2.2146507666098807	0.065		no_core
14	638.4731217	0.0025	2.385008517887564	0.07		no_core
15	638.4731217	0.0025	2.5553662691652472	0.075		no_core
16	638.4731217	0.0025	2.7257240204429305	0.08		no_core
17	638.4731217	0.0025	2.8960817717206133	0.085		no_core
18	638.4731217	0.0025	3.0664395229982966	0.09		vug
19	638.4731217	0.0025	3.2367972742759794	0.095		no_core
20	638.4731217	0.0025	3.4071550255536627	0.1		no_core
21	638.4731217	0.0025	3.577512776831346	0.105		no_core
22	638.4731217	0.0025	3.7478705281090288	0.11		no_core
23	638.4731217	0.0025	3.918228279386712	0.115		no_core
24	638.4731217	0.0025	4.088586030664397	0.12		no_core
25	638.4731217	0.0025	4.258943781942079	0.125		no_core
26	638.4731217	0.0025	4.429301533219762	0.13		no_core
27	638.4731217	0.0025	4.599659284497445	0.135		no_core
28	638.4731217	0.0025	4.770017035775128	0.14		no_core
29	638.4731217	0.0025	4.940374787052812	0.145		no_core
30	638.4731217	0.0025	5.110732538330495	0.15		no_core
31	638.4731217	0.0025	5.281090289608177	0.155		no_core
32	638.4731217	0.0025	5.451448040885861	0.16		no_core
33	638.4731217	0.0025	5.621805792163544	0.165		no_core
34	638.4731217	0.0025	5.792163543441228	0.17		no_core
35	638.4731217	0.0025	5.962521295	0.175		no_core
36	638.4793652	0.0075	0	0		no_core
37	638.4793652	0.0075	0.1703577512776831	0.005		no_core
38	638.4793652	0.0075	0.3407155025553662	0.01		no_core
39	638.4793652	0.0075	0.5110732538330495	0.015		no_core
40	638.4793652	0.0075	0.6814310051107325	0.02		no_core
41	638.4793652	0.0075	0.8517887563884157	0.025		no_core
42	638.4793652	0.0075	1.0221465076660992	0.03		no_core
43	638.4793652	0.0075	1.192504258943782	0.035		no_core
44	638.4793652	0.0075	1.3628620102214652	0.04		no_core
45	638.4793652	0.0075	1.5332197614991483	0.045		no_core
46	638.4793652	0.0075	1.7035775127768311	0.05		no_core
47	638.4793652	0.0075	1.8739352640545144	0.055		no_core
48	638.4793652	0.0075	2.0442930153321983	0.06		vug
49	638.4793652	0.0075	2.2146507666098807	0.065		vug
50	638.4793652	0.0075	2.385008517887564	0.07		vug
51	638.4793652	0.0075	2.5553662691652472	0.075		no_core
52	638.4793652	0.0075	2.7257240204429305	0.08		vug
53	638.4793652	0.0075	2.8960817717206133	0.085		grey_clast
54	638.4793652	0.0075	3.0664395229982966	0.09		grey_clast
55	638.4793652	0.0075	3.2367972742759794	0.095		grey_clast
56	638.4793652	0.0075	3.4071550255536627	0.1		grey_clast
57	638.4793652	0.0075	3.577512776831346	0.105		grey_clast
58	638.4793652	0.0075	3.7478705281090288	0.11		matrix
59	638.4793652	0.0075	3.918228279386712	0.115		matrix
60	638.4793652	0.0075	4.088586030664397	0.12		matrix
61	638.4793652	0.0075	4.258943781942079	0.125		vug
62	638.4793652	0.0075	4.429301533219762	0.13		khaki_clast
63	638.4793652	0.0075	4.599659284497445	0.135		grey_clast
64	638.4793652	0.0075	4.770017035775128	0.14		matrix
65	638.4793652	0.0075	4.940374787052812	0.145		vug
66	638.4793652	0.0075	5.110732538330495	0.15		no_core
67	638.4793652	0.0075	5.281090289608177	0.155		no_core
68	638.4793652	0.0075	5.451448040885861	0.16		no_core
69	638.4793652	0.0075	5.621805792163544	0.165		no_core
70	638.4793652	0.0075	5.792163543441228	0.17		no_core
71	638.4793652	0.0075	5.962521295	0.175		no_core
72	638.4856087408948	0.0125	0	0		no_core
73	638.4856087408948	0.0125	0.1703577512776831	0.005		no_core
74	638.4856087408948	0.0125	0.3407155025553662	0.01		no_core
75	638.4856087408948	0.0125	0.5110732538330495	0.015		no_core
76	638.4856087408948	0.0125	0.6814310051107325	0.02		no_core
77	638.4856087408948	0.0125	0.8517887563884157	0.025		no_core
78	638.4856087408948	0.0125	1.0221465076660992	0.03		no_core
79	638.4856087408948	0.0125	1.192504258943782	0.035		no_core
80	638.4856087408948	0.0125	1.3628620102214652	0.04		no_core
81	638.4856087408948	0.0125	1.5332197614991483	0.045		no_core
82	638.4856087408948	0.0125	1.7035775127768311	0.05		vug
83	638.4856087408948	0.0125	1.8739352640545144	0.055		grey_clast
84	638.4856087408948	0.0125	2.0442930153321983	0.06		grey_clast
85	638.4856087408948	0.0125	2.2146507666098807	0.065		vug
86	638.4856087408948	0.0125	2.385008517887564	0.07		no_core
87	638.4856087408948	0.0125	2.5553662691652472	0.075		vug
88	638.4856087408948	0.0125	2.7257240204429305	0.08		grey_clast
89	638.4856087408948	0.0125	2.8960817717206133	0.085		grey_clast
90	638.4856087408948	0.0125	3.0664395229982966	0.09		grey_clast
91	638.4856087408948	0.0125	3.2367972742759794	0.095		grey_clast
92	638.4856087408948	0.0125	3.4071550255536627	0.1		grey_clast
93	638.4856087408948	0.0125	3.577512776831346	0.105		grey_clast
94	638.4856087408948	0.0125	3.7478705281090288	0.11		crystaline_carbonate
95	638.4856087408948	0.0125	3.918228279386712	0.115		matrix
96	638.4856087408948	0.0125	4.088586030664397	0.12		matrix
97	638.4856087408948	0.0125	4.258943781942079	0.125		vug
98	638.4856087408948	0.0125	4.429301533219762	0.13		khaki_clast
99	638.4856087408948	0.0125	4.599659284497445	0.135		grey_clast
100	638.4856087408948	0.0125	4.770017035775128	0.14		matrix
101	638.4856087408948	0.0125	4.940374787052812	0.145		matrix
102	638.4856087408948	0.0125	5.110732538330495	0.15		matrix
103	638.4856087408948	0.0125	5.281090289608177	0.155		vug
104	638.4856087408948	0.0125	5.451448040885861	0.16		no_core
105	638.4856087408948	0.0125	5.621805792163544	0.165		no_core
106	638.4856087408948	0.0125	5.792163543441228	0.17		no_core
107	638.4856087408948	0.0125	5.962521295	0.175		no_core
108	638.4918522372527	0.0175	0	0		no_core
109	638.4918522372527	0.0175	0.1703577512776831	0.005		no_core
110	638.4918522372527	0.0175	0.3407155025553662	0.01		no_core
111	638.4918522372527	0.0175	0.5110732538330495	0.015		no_core
112	638.4918522372527	0.0175	0.6814310051107325	0.02		no_core
113	638.4918522372527	0.0175	0.8517887563884157	0.025		no_core
114	638.4918522372527	0.0175	1.0221465076660992	0.03		no_core
115	638.4918522372527	0.0175	1.192504258943782	0.035		no_core
116	638.4918522372527	0.0175	1.3628620102214652	0.04		no_core
117	638.4918522372527	0.0175	1.5332197614991483	0.045		vug
118	638.4918522372527	0.0175	1.7035775127768311	0.05		matrix
119	638.4918522372527	0.0175	1.8739352640545144	0.055		grey_clast
120	638.4918522372527	0.0175	2.0442930153321983	0.06		grey_clast
121	638.4918522372527	0.0175	2.2146507666098807	0.065		grey_clast
122	638.4918522372527	0.0175	2.385008517887564	0.07		khaki_clast
123	638.4918522372527	0.0175	2.5553662691652472	0.075		khaki_clast
124	638.4918522372527	0.0175	2.7257240204429305	0.08		grey_clast
125	638.4918522372527	0.0175	2.8960817717206133	0.085		grey_clast
126	638.4918522372527	0.0175	3.0664395229982966	0.09		grey_clast
127	638.4918522372527	0.0175	3.2367972742759794	0.095		grey_clast
128	638.4918522372527	0.0175	3.4071550255536627	0.1		grey_clast
129	638.4918522372527	0.0175	3.577512776831346	0.105		grey_clast
130	638.4918522372527	0.0175	3.7478705281090288	0.11		vug
131	638.4918522372527	0.0175	3.918228279386712	0.115		matrix
132	638.4918522372527	0.0175	4.088586030664397	0.12		matrix
133	638.4918522372527	0.0175	4.258943781942079	0.125		vug
134	638.4918522372527	0.0175	4.429301533219762	0.13		matrix
135	638.4918522372527	0.0175	4.599659284497445	0.135		khaki_clast
136	638.4918522372527	0.0175	4.770017035775128	0.14		grey_clast
137	638.4918522372527	0.0175	4.940374787052812	0.145		vug
138	638.4918522372527	0.0175	5.110732538330495	0.15		matrix
139	638.4918522372527	0.0175	5.281090289608177	0.155		vug
140	638.4918522372527	0.0175	5.451448040885861	0.16		matrix
141	638.4918522372527	0.0175	5.621805792163544	0.165		no_core
142	638.4918522372527	0.0175	5.792163543441228	0.17		no_core
143	638.4918522372527	0.0175	5.962521295	0.175		no_core
144	638.4980957336109	0.0225	0	0		no_core
145	638.4980957336109	0.0225	0.1703577512776831	0.005		no_core
146	638.4980957336109	0.0225	0.3407155025553662	0.01		vug
147	638.4980957336109	0.0225	0.5110732538330495	0.015		vug
148	638.4980957336109	0.0225	0.6814310051107325	0.02		vug
149	638.4980957336109	0.0225	0.8517887563884157	0.025		carbonate_sediment
150	638.4980957336109	0.0225	1.0221465076660992	0.03		vug
151	638.4980957336109	0.0225	1.192504258943782	0.035		vug
152	638.4980957336109	0.0225	1.3628620102214652	0.04		matrix
153	638.4980957336109	0.0225	1.5332197614991483	0.045		crystaline_carbonate
154	638.4980957336109	0.0225	1.7035775127768311	0.05		vug
155	638.4980957336109	0.0225	1.8739352640545144	0.055		vug
156	638.4980957336109	0.0225	2.0442930153321983	0.06		crystaline_carbonate
157	638.4980957336109	0.0225	2.2146507666098807	0.065		grey_clast
158	638.4980957336109	0.0225	2.385008517887564	0.07		grey_clast
159	638.4980957336109	0.0225	2.5553662691652472	0.075		khaki_clast
160	638.4980957336109	0.0225	2.7257240204429305	0.08		grey_clast
161	638.4980957336109	0.0225	2.8960817717206133	0.085		grey_clast
162	638.4980957336109	0.0225	3.0664395229982966	0.09		grey_clast
163	638.4980957336109	0.0225	3.2367972742759794	0.095		grey_clast
164	638.4980957336109	0.0225	3.4071550255536627	0.1		grey_clast
165	638.4980957336109	0.0225	3.577512776831346	0.105		grey_clast
166	638.4980957336109	0.0225	3.7478705281090288	0.11		vug
167	638.4980957336109	0.0225	3.918228279386712	0.115		vug
168	638.4980957336109	0.0225	4.088586030664397	0.12		vug
169	638.4980957336109	0.0225	4.258943781942079	0.125		matrix
170	638.4980957336109	0.0225	4.429301533219762	0.13		vug
171	638.4980957336109	0.0225	4.599659284497445	0.135		khaki_clast
172	638.4980957336109	0.0225	4.770017035775128	0.14		matrix
173	638.4980957336109	0.0225	4.940374787052812	0.145		matrix
174	638.4980957336109	0.0225	5.110732538330495	0.15		matrix
175	638.4980957336109	0.0225	5.281090289608177	0.155		matrix
176	638.4980957336109	0.0225	5.451448040885861	0.16		matrix
177	638.4980957336109	0.0225	5.621805792163544	0.165		matrix
178	638.4980957336109	0.0225	5.792163543441228	0.17		vug
179	638.4980957336109	0.0225	5.962521295	0.175		no_core
180	638.5043392299688	0.0275	0	0		vug
181	638.5043392299688	0.0275	0.1703577512776831	0.005		vug
182	638.5043392299688	0.0275	0.3407155025553662	0.01		vug
183	638.5043392299688	0.0275	0.5110732538330495	0.015		vug
184	638.5043392299688	0.0275	0.6814310051107325	0.02		khaki_clast
185	638.5043392299688	0.0275	0.8517887563884157	0.025		crystaline_carbonate
186	638.5043392299688	0.0275	1.0221465076660992	0.03		vug
187	638.5043392299688	0.0275	1.192504258943782	0.035		vug
188	638.5043392299688	0.0275	1.3628620102214652	0.04		matrix
189	638.5043392299688	0.0275	1.5332197614991483	0.045		grey_clast
190	638.5043392299688	0.0275	1.7035775127768311	0.05		grey_clast
191	638.5043392299688	0.0275	1.8739352640545144	0.055		grey_clast
192	638.5043392299688	0.0275	2.0442930153321983	0.06		vug
193	638.5043392299688	0.0275	2.2146507666098807	0.065		matrix
194	638.5043392299688	0.0275	2.385008517887564	0.07		no_core
195	638.5043392299688	0.0275	2.5553662691652472	0.075		grey_clast
196	638.5043392299688	0.0275	2.7257240204429305	0.08		grey_clast
197	638.5043392299688	0.0275	2.8960817717206133	0.085		grey_clast
198	638.5043392299688	0.0275	3.0664395229982966	0.09		grey_clast
199	638.5043392299688	0.0275	3.2367972742759794	0.095		grey_clast
200	638.5043392299688	0.0275	3.4071550255536627	0.1		grey_clast
201	638.5043392299688	0.0275	3.577512776831346	0.105		grey_clast
202	638.5043392299688	0.0275	3.7478705281090288	0.11		vug
203	638.5043392299688	0.0275	3.918228279386712	0.115		matrix
204	638.5043392299688	0.0275	4.088586030664397	0.12		matrix
205	638.5043392299688	0.0275	4.258943781942079	0.125		matrix
206	638.5043392299688	0.0275	4.429301533219762	0.13		matrix
207	638.5043392299688	0.0275	4.599659284497445	0.135		matrix
208	638.5043392299688	0.0275	4.770017035775128	0.14		matrix
209	638.5043392299688	0.0275	4.940374787052812	0.145		matrix
210	638.5043392299688	0.0275	5.110732538330495	0.15		matrix
211	638.5043392299688	0.0275	5.281090289608177	0.155		grey_clast
212	638.5043392299688	0.0275	5.451448040885861	0.16		matrix
213	638.5043392299688	0.0275	5.621805792163544	0.165		matrix
214	638.5043392299688	0.0275	5.792163543441228	0.17		vug
215	638.5043392299688	0.0275	5.962521295	0.175		vug
216	638.5105827263268	0.0325	0	0		no_core
217	638.5105827263268	0.0325	0.1703577512776831	0.005		vug
218	638.5105827263268	0.0325	0.3407155025553662	0.01		khaki_clast
219	638.5105827263268	0.0325	0.5110732538330495	0.015		vug
220	638.5105827263268	0.0325	0.6814310051107325	0.02		crystaline_carbonate
221	638.5105827263268	0.0325	0.8517887563884157	0.025		matrix
222	638.5105827263268	0.0325	1.0221465076660992	0.03		vug
223	638.5105827263268	0.0325	1.192504258943782	0.035		vug
224	638.5105827263268	0.0325	1.3628620102214652	0.04		crystaline_carbonate
225	638.5105827263268	0.0325	1.5332197614991483	0.045		khaki_clast
226	638.5105827263268	0.0325	1.7035775127768311	0.05		grey_clast
227	638.5105827263268	0.0325	1.8739352640545144	0.055		grey_clast
228	638.5105827263268	0.0325	2.0442930153321983	0.06		matrix
229	638.5105827263268	0.0325	2.2146507666098807	0.065		vug
230	638.5105827263268	0.0325	2.385008517887564	0.07		no_core
231	638.5105827263268	0.0325	2.5553662691652472	0.075		matrix
232	638.5105827263268	0.0325	2.7257240204429305	0.08		grey_clast
233	638.5105827263268	0.0325	2.8960817717206133	0.085		matrix
234	638.5105827263268	0.0325	3.0664395229982966	0.09		grey_clast
235	638.5105827263268	0.0325	3.2367972742759794	0.095		grey_clast
236	638.5105827263268	0.0325	3.4071550255536627	0.1		grey_clast
237	638.5105827263268	0.0325	3.577512776831346	0.105		matrix
238	638.5105827263268	0.0325	3.7478705281090288	0.11		vug
239	638.5105827263268	0.0325	3.918228279386712	0.115		matrix
240	638.5105827263268	0.0325	4.088586030664397	0.12		matrix
241	638.5105827263268	0.0325	4.258943781942079	0.125		vug
242	638.5105827263268	0.0325	4.429301533219762	0.13		vug
243	638.5105827263268	0.0325	4.599659284497445	0.135		vug
244	638.5105827263268	0.0325	4.770017035775128	0.14		vug
245	638.5105827263268	0.0325	4.940374787052812	0.145		vug
246	638.5105827263268	0.0325	5.110732538330495	0.15		matrix
247	638.5105827263268	0.0325	5.281090289608177	0.155		vug
248	638.5105827263268	0.0325	5.451448040885861	0.16		matrix
249	638.5105827263268	0.0325	5.621805792163544	0.165		matrix
250	638.5105827263268	0.0325	5.792163543441228	0.17		matrix
251	638.5105827263268	0.0325	5.962521295	0.175		matrix
252	638.5168262226848	0.0375	0	0		vug
253	638.5168262226848	0.0375	0.1703577512776831	0.005		vug
254	638.5168262226848	0.0375	0.3407155025553662	0.01		vug
255	638.5168262226848	0.0375	0.5110732538330495	0.015		vug
256	638.5168262226848	0.0375	0.6814310051107325	0.02		matrix
257	638.5168262226848	0.0375	0.8517887563884157	0.025		matrix
258	638.5168262226848	0.0375	1.0221465076660992	0.03		vug
259	638.5168262226848	0.0375	1.192504258943782	0.035		vug
260	638.5168262226848	0.0375	1.3628620102214652	0.04		matrix
261	638.5168262226848	0.0375	1.5332197614991483	0.045		grey_clast
262	638.5168262226848	0.0375	1.7035775127768311	0.05		grey_clast
263	638.5168262226848	0.0375	1.8739352640545144	0.055		grey_clast
264	638.5168262226848	0.0375	2.0442930153321983	0.06		vug
265	638.5168262226848	0.0375	2.2146507666098807	0.065		vug
266	638.5168262226848	0.0375	2.385008517887564	0.07		no_core
267	638.5168262226848	0.0375	2.5553662691652472	0.075		vug
268	638.5168262226848	0.0375	2.7257240204429305	0.08		grey_clast
269	638.5168262226848	0.0375	2.8960817717206133	0.085		grey_clast
270	638.5168262226848	0.0375	3.0664395229982966	0.09		matrix
271	638.5168262226848	0.0375	3.2367972742759794	0.095		crystaline_carbonate
272	638.5168262226848	0.0375	3.4071550255536627	0.1		grey_clast
273	638.5168262226848	0.0375	3.577512776831346	0.105		vug
274	638.5168262226848	0.0375	3.7478705281090288	0.11		vug
275	638.5168262226848	0.0375	3.918228279386712	0.115		matrix
276	638.5168262226848	0.0375	4.088586030664397	0.12		vug
277	638.5168262226848	0.0375	4.258943781942079	0.125		vug
278	638.5168262226848	0.0375	4.429301533219762	0.13		vug
279	638.5168262226848	0.0375	4.599659284497445	0.135		vug
280	638.5168262226848	0.0375	4.770017035775128	0.14		vug
281	638.5168262226848	0.0375	4.940374787052812	0.145		vug
282	638.5168262226848	0.0375	5.110732538330495	0.15		vug
283	638.5168262226848	0.0375	5.281090289608177	0.155		vug
284	638.5168262226848	0.0375	5.451448040885861	0.16		matrix
285	638.5168262226848	0.0375	5.621805792163544	0.165		matrix
286	638.5168262226848	0.0375	5.792163543441228	0.17		matrix
287	638.5168262226848	0.0375	5.962521295	0.175		vug
288	638.5230697190426	0.0425	0	0		vug
289	638.5230697190426	0.0425	0.1703577512776831	0.005		vug
290	638.5230697190426	0.0425	0.3407155025553662	0.01		vug
291	638.5230697190426	0.0425	0.5110732538330495	0.015		no_core
292	638.5230697190426	0.0425	0.6814310051107325	0.02		vug
293	638.5230697190426	0.0425	0.8517887563884157	0.025		grey_clast
294	638.5230697190426	0.0425	1.0221465076660992	0.03		grey_clast
295	638.5230697190426	0.0425	1.192504258943782	0.035		grey_clast
296	638.5230697190426	0.0425	1.3628620102214652	0.04		grey_clast
297	638.5230697190426	0.0425	1.5332197614991483	0.045		grey_clast
298	638.5230697190426	0.0425	1.7035775127768311	0.05		grey_clast
299	638.5230697190426	0.0425	1.8739352640545144	0.055		vug
300	638.5230697190426	0.0425	2.0442930153321983	0.06		vug
301	638.5230697190426	0.0425	2.2146507666098807	0.065		vug
302	638.5230697190426	0.0425	2.385008517887564	0.07		no_core
303	638.5230697190426	0.0425	2.5553662691652472	0.075		no_core
304	638.5230697190426	0.0425	2.7257240204429305	0.08		no_core
305	638.5230697190426	0.0425	2.8960817717206133	0.085		no_core
306	638.5230697190426	0.0425	3.0664395229982966	0.09		no_core
307	638.5230697190426	0.0425	3.2367972742759794	0.095		vug
308	638.5230697190426	0.0425	3.4071550255536627	0.1		vug
309	638.5230697190426	0.0425	3.577512776831346	0.105		vug
310	638.5230697190426	0.0425	3.7478705281090288	0.11		vug
311	638.5230697190426	0.0425	3.918228279386712	0.115		vug
312	638.5230697190426	0.0425	4.088586030664397	0.12		vug
313	638.5230697190426	0.0425	4.258943781942079	0.125		no_core
314	638.5230697190426	0.0425	4.429301533219762	0.13		no_core
315	638.5230697190426	0.0425	4.599659284497445	0.135		no_core
316	638.5230697190426	0.0425	4.770017035775128	0.14		no_core
317	638.5230697190426	0.0425	4.940374787052812	0.145		vug
318	638.5230697190426	0.0425	5.110732538330495	0.15		vug
319	638.5230697190426	0.0425	5.281090289608177	0.155		no_core
320	638.5230697190426	0.0425	5.451448040885861	0.16		vug
321	638.5230697190426	0.0425	5.621805792163544	0.165		vug
322	638.5230697190426	0.0425	5.792163543441228	0.17		vug
323	638.5230697190426	0.0425	5.962521295	0.175		matrix
0	637.1276590867412	0.0025	0	0		no_core
1	637.1276590867412	0.0025	0.1703577512776831	0.005		no_core
2	637.1276590867412	0.0025	0.3407155025553662	0.01		no_core
3	637.1276590867412	0.0025	0.5110732538330495	0.015		no_core
4	637.1276590867412	0.0025	0.6814310051107325	0.02		no_core
5	637.1276590867412	0.0025	0.8517887563884157	0.025		no_core
6	637.1276590867412	0.0025	1.0221465076660992	0.03		no_core
7	637.1276590867412	0.0025	1.192504258943782	0.035		no_core
8	637.1276590867412	0.0025	1.3628620102214652	0.04		no_core
9	637.1276590867412	0.0025	1.5332197614991483	0.045		no_core
10	637.1276590867412	0.0025	1.7035775127768311	0.05		no_core
11	637.1276590867412	0.0025	1.8739352640545144	0.055		no_core
12	637.1276590867412	0.0025	2.0442930153321983	0.06		no_core
13	637.1276590867412	0.0025	2.2146507666098807	0.065		no_core
14	637.1276590867412	0.0025	2.385008517887564	0.07		no_core
15	637.1276590867412	0.0025	2.5553662691652472	0.075		no_core
16	637.1276590867412	0.0025	2.7257240204429305	0.08		no_core
17	637.1276590867412	0.0025	2.8960817717206133	0.085		no_core
18	637.1276590867412	0.0025	3.0664395229982966	0.09		no_core
19	637.1276590867412	0.0025	3.2367972742759794	0.095		no_core
20	637.1276590867412	0.0025	3.4071550255536627	0.1		vug
21	637.1276590867412	0.0025	3.577512776831346	0.105		vug
22	637.1276590867412	0.0025	3.7478705281090288	0.11		vug
23	637.1276590867412	0.0025	3.918228279386712	0.115		vug
24	637.1276590867412	0.0025	4.088586030664397	0.12		vug
25	637.1276590867412	0.0025	4.258943781942079	0.125		vug
26	637.1276590867412	0.0025	4.429301533219762	0.13		vug
27	637.1276590867412	0.0025	4.599659284497445	0.135		no_core
28	637.1276590867412	0.0025	4.770017035775128	0.14		vug
29	637.1276590867412	0.0025	4.940374787052812	0.145		no_core
30	637.1276590867412	0.0025	5.110732538330495	0.15		no_core
31	637.1276590867412	0.0025	5.281090289608177	0.155		no_core
32	637.1276590867412	0.0025	5.451448040885861	0.16		no_core
33	637.1276590867412	0.0025	5.621805792163544	0.165		no_core
34	637.1276590867412	0.0025	5.792163543441228	0.17		no_core
35	637.1276590867412	0.0025	5.962521295	0.175		no_core
36	637.1329772602238	0.0075	0	0		no_core
37	637.1329772602238	0.0075	0.1703577512776831	0.005		no_core
38	637.1329772602238	0.0075	0.3407155025553662	0.01		no_core
39	637.1329772602238	0.0075	0.5110732538330495	0.015		no_core
40	637.1329772602238	0.0075	0.6814310051107325	0.02		no_core
41	637.1329772602238	0.0075	0.8517887563884157	0.025		no_core
42	637.1329772602238	0.0075	1.0221465076660992	0.03		no_core
43	637.1329772602238	0.0075	1.192504258943782	0.035		no_core
44	637.1329772602238	0.0075	1.3628620102214652	0.04		no_core
45	637.1329772602238	0.0075	1.5332197614991483	0.045		no_core
46	637.1329772602238	0.0075	1.7035775127768311	0.05		grey_clast
47	637.1329772602238	0.0075	1.8739352640545144	0.055		grey_clast
48	637.1329772602238	0.0075	2.0442930153321983	0.06		grey_clast
49	637.1329772602238	0.0075	2.2146507666098807	0.065		grey_clast
50	637.1329772602238	0.0075	2.385008517887564	0.07		matrix
51	637.1329772602238	0.0075	2.5553662691652472	0.075		matrix
52	637.1329772602238	0.0075	2.7257240204429305	0.08		vug
53	637.1329772602238	0.0075	2.8960817717206133	0.085		vug
54	637.1329772602238	0.0075	3.0664395229982966	0.09		vug
55	637.1329772602238	0.0075	3.2367972742759794	0.095		vug
56	637.1329772602238	0.0075	3.4071550255536627	0.1		vug
57	637.1329772602238	0.0075	3.577512776831346	0.105		matrix
58	637.1329772602238	0.0075	3.7478705281090288	0.11		grey_clast
59	637.1329772602238	0.0075	3.918228279386712	0.115		vug
60	637.1329772602238	0.0075	4.088586030664397	0.12		vug
61	637.1329772602238	0.0075	4.258943781942079	0.125		vug
62	637.1329772602238	0.0075	4.429301533219762	0.13		vug
63	637.1329772602238	0.0075	4.599659284497445	0.135		vug
64	637.1329772602238	0.0075	4.770017035775128	0.14		grey_clast
65	637.1329772602238	0.0075	4.940374787052812	0.145		matrix
66	637.1329772602238	0.0075	5.110732538330495	0.15		grey_clast
67	637.1329772602238	0.0075	5.281090289608177	0.155		no_core
68	637.1329772602238	0.0075	5.451448040885861	0.16		no_core
69	637.1329772602238	0.0075	5.621805792163544	0.165		no_core
70	637.1329772602238	0.0075	5.792163543441228	0.17		no_core
71	637.1329772602238	0.0075	5.962521295	0.175		no_core
72	637.1382954337063	0.0125	0	0		no_core
73	637.1382954337063	0.0125	0.1703577512776831	0.005		no_core
74	637.1382954337063	0.0125	0.3407155025553662	0.01		no_core
75	637.1382954337063	0.0125	0.5110732538330495	0.015		no_core
76	637.1382954337063	0.0125	0.6814310051107325	0.02		no_core
77	637.1382954337063	0.0125	0.8517887563884157	0.025		no_core
78	637.1382954337063	0.0125	1.0221465076660992	0.03		no_core
79	637.1382954337063	0.0125	1.192504258943782	0.035		no_core
80	637.1382954337063	0.0125	1.3628620102214652	0.04		no_core
81	637.1382954337063	0.0125	1.5332197614991483	0.045		grey_clast
82	637.1382954337063	0.0125	1.7035775127768311	0.05		grey_clast
83	637.1382954337063	0.0125	1.8739352640545144	0.055		grey_clast
84	637.1382954337063	0.0125	2.0442930153321983	0.06		grey_clast
85	637.1382954337063	0.0125	2.2146507666098807	0.065		matrix
86	637.1382954337063	0.0125	2.385008517887564	0.07		matrix
87	637.1382954337063	0.0125	2.5553662691652472	0.075		grey_clast
88	637.1382954337063	0.0125	2.7257240204429305	0.08		grey_clast
89	637.1382954337063	0.0125	2.8960817717206133	0.085		matrix
90	637.1382954337063	0.0125	3.0664395229982966	0.09		matrix
91	637.1382954337063	0.0125	3.2367972742759794	0.095		matrix
92	637.1382954337063	0.0125	3.4071550255536627	0.1		matrix
93	637.1382954337063	0.0125	3.577512776831346	0.105		grey_clast
94	637.1382954337063	0.0125	3.7478705281090288	0.11		matrix
95	637.1382954337063	0.0125	3.918228279386712	0.115		grey_clast
96	637.1382954337063	0.0125	4.088586030664397	0.12		vug
97	637.1382954337063	0.0125	4.258943781942079	0.125		vug
98	637.1382954337063	0.0125	4.429301533219762	0.13		vug
99	637.1382954337063	0.0125	4.599659284497445	0.135		vug
100	637.1382954337063	0.0125	4.770017035775128	0.14		grey_clast
101	637.1382954337063	0.0125	4.940374787052812	0.145		grey_clast
102	637.1382954337063	0.0125	5.110732538330495	0.15		grey_clast
103	637.1382954337063	0.0125	5.281090289608177	0.155		grey_clast
104	637.1382954337063	0.0125	5.451448040885861	0.16		vug
105	637.1382954337063	0.0125	5.621805792163544	0.165		no_core
106	637.1382954337063	0.0125	5.792163543441228	0.17		no_core
107	637.1382954337063	0.0125	5.962521295	0.175		no_core
108	637.1436136071887	0.0175	0	0		matrix
109	637.1436136071887	0.0175	0.1703577512776831	0.005		no_core
110	637.1436136071887	0.0175	0.3407155025553662	0.01		no_core
111	637.1436136071887	0.0175	0.5110732538330495	0.015		no_core
112	637.1436136071887	0.0175	0.6814310051107325	0.02		no_core
113	637.1436136071887	0.0175	0.8517887563884157	0.025		no_core
114	637.1436136071887	0.0175	1.0221465076660992	0.03		no_core
115	637.1436136071887	0.0175	1.192504258943782	0.035		no_core
116	637.1436136071887	0.0175	1.3628620102214652	0.04		no_core
117	637.1436136071887	0.0175	1.5332197614991483	0.045		grey_clast
118	637.1436136071887	0.0175	1.7035775127768311	0.05		grey_clast
119	637.1436136071887	0.0175	1.8739352640545144	0.055		grey_clast
120	637.1436136071887	0.0175	2.0442930153321983	0.06		grey_clast
121	637.1436136071887	0.0175	2.2146507666098807	0.065		grey_clast
122	637.1436136071887	0.0175	2.385008517887564	0.07		grey_clast
123	637.1436136071887	0.0175	2.5553662691652472	0.075		matrix
124	637.1436136071887	0.0175	2.7257240204429305	0.08		crystaline_carbonate
125	637.1436136071887	0.0175	2.8960817717206133	0.085		vug
126	637.1436136071887	0.0175	3.0664395229982966	0.09		grey_clast
127	637.1436136071887	0.0175	3.2367972742759794	0.095		grey_clast
128	637.1436136071887	0.0175	3.4071550255536627	0.1		grey_clast
129	637.1436136071887	0.0175	3.577512776831346	0.105		grey_clast
130	637.1436136071887	0.0175	3.7478705281090288	0.11		grey_clast
131	637.1436136071887	0.0175	3.918228279386712	0.115		grey_clast
132	637.1436136071887	0.0175	4.088586030664397	0.12		grey_clast
133	637.1436136071887	0.0175	4.258943781942079	0.125		vug
134	637.1436136071887	0.0175	4.429301533219762	0.13		vug
135	637.1436136071887	0.0175	4.599659284497445	0.135		grey_clast
136	637.1436136071887	0.0175	4.770017035775128	0.14		vug
137	637.1436136071887	0.0175	4.940374787052812	0.145		grey_clast
138	637.1436136071887	0.0175	5.110732538330495	0.15		grey_clast
139	637.1436136071887	0.0175	5.281090289608177	0.155		grey_clast
140	637.1436136071887	0.0175	5.451448040885861	0.16		matrix
141	637.1436136071887	0.0175	5.621805792163544	0.165		matrix
142	637.1436136071887	0.0175	5.792163543441228	0.17		matrix
143	637.1436136071887	0.0175	5.962521295	0.175		matrix
144	637.1489317806712	0.0225	0	0		matrix
145	637.1489317806712	0.0225	0.1703577512776831	0.005		vug
146	637.1489317806712	0.0225	0.3407155025553662	0.01		vug
147	637.1489317806712	0.0225	0.5110732538330495	0.015		matrix
148	637.1489317806712	0.0225	0.6814310051107325	0.02		vug
149	637.1489317806712	0.0225	0.8517887563884157	0.025		vug
150	637.1489317806712	0.0225	1.0221465076660992	0.03		matrix
151	637.1489317806712	0.0225	1.192504258943782	0.035		grey_clast
152	637.1489317806712	0.0225	1.3628620102214652	0.04		matrix
153	637.1489317806712	0.0225	1.5332197614991483	0.045		grey_clast
154	637.1489317806712	0.0225	1.7035775127768311	0.05		grey_clast
155	637.1489317806712	0.0225	1.8739352640545144	0.055		grey_clast
156	637.1489317806712	0.0225	2.0442930153321983	0.06		matrix
157	637.1489317806712	0.0225	2.2146507666098807	0.065		grey_clast
158	637.1489317806712	0.0225	2.385008517887564	0.07		grey_clast
159	637.1489317806712	0.0225	2.5553662691652472	0.075		grey_clast
160	637.1489317806712	0.0225	2.7257240204429305	0.08		grey_clast
161	637.1489317806712	0.0225	2.8960817717206133	0.085		grey_clast
162	637.1489317806712	0.0225	3.0664395229982966	0.09		grey_clast
163	637.1489317806712	0.0225	3.2367972742759794	0.095		grey_clast
164	637.1489317806712	0.0225	3.4071550255536627	0.1		grey_clast
165	637.1489317806712	0.0225	3.577512776831346	0.105		grey_clast
166	637.1489317806712	0.0225	3.7478705281090288	0.11		grey_clast
167	637.1489317806712	0.0225	3.918228279386712	0.115		grey_clast
168	637.1489317806712	0.0225	4.088586030664397	0.12		vug
169	637.1489317806712	0.0225	4.258943781942079	0.125		grey_clast
170	637.1489317806712	0.0225	4.429301533219762	0.13		vug
171	637.1489317806712	0.0225	4.599659284497445	0.135		matrix
172	637.1489317806712	0.0225	4.770017035775128	0.14		matrix
173	637.1489317806712	0.0225	4.940374787052812	0.145		matrix
174	637.1489317806712	0.0225	5.110732538330495	0.15		grey_clast
175	637.1489317806712	0.0225	5.281090289608177	0.155		matrix
176	637.1489317806712	0.0225	5.451448040885861	0.16		matrix
177	637.1489317806712	0.0225	5.621805792163544	0.165		matrix
178	637.1489317806712	0.0225	5.792163543441228	0.17		vug
179	637.1489317806712	0.0225	5.962521295	0.175		matrix
180	637.1542499541538	0.0275	0	0		matrix
181	637.1542499541538	0.0275	0.1703577512776831	0.005		matrix
182	637.1542499541538	0.0275	0.3407155025553662	0.01		grey_clast
183	637.1542499541538	0.0275	0.5110732538330495	0.015		matrix
184	637.1542499541538	0.0275	0.6814310051107325	0.02		matrix
185	637.1542499541538	0.0275	0.8517887563884157	0.025		matrix
186	637.1542499541538	0.0275	1.0221465076660992	0.03		matrix
187	637.1542499541538	0.0275	1.192504258943782	0.035		matrix
188	637.1542499541538	0.0275	1.3628620102214652	0.04		matrix
189	637.1542499541538	0.0275	1.5332197614991483	0.045		grey_clast
190	637.1542499541538	0.0275	1.7035775127768311	0.05		grey_clast
191	637.1542499541538	0.0275	1.8739352640545144	0.055		grey_clast
192	637.1542499541538	0.0275	2.0442930153321983	0.06		grey_clast
193	637.1542499541538	0.0275	2.2146507666098807	0.065		grey_clast
194	637.1542499541538	0.0275	2.385008517887564	0.07		grey_clast
195	637.1542499541538	0.0275	2.5553662691652472	0.075		grey_clast
196	637.1542499541538	0.0275	2.7257240204429305	0.08		grey_clast
197	637.1542499541538	0.0275	2.8960817717206133	0.085		matrix
198	637.1542499541538	0.0275	3.0664395229982966	0.09		grey_clast
199	637.1542499541538	0.0275	3.2367972742759794	0.095		grey_clast
200	637.1542499541538	0.0275	3.4071550255536627	0.1		grey_clast
201	637.1542499541538	0.0275	3.577512776831346	0.105		grey_clast
202	637.1542499541538	0.0275	3.7478705281090288	0.11		grey_clast
203	637.1542499541538	0.0275	3.918228279386712	0.115		grey_clast
204	637.1542499541538	0.0275	4.088586030664397	0.12		vug
205	637.1542499541538	0.0275	4.258943781942079	0.125		vug
206	637.1542499541538	0.0275	4.429301533219762	0.13		matrix
207	637.1542499541538	0.0275	4.599659284497445	0.135		matrix
208	637.1542499541538	0.0275	4.770017035775128	0.14		grey_clast
209	637.1542499541538	0.0275	4.940374787052812	0.145		matrix
210	637.1542499541538	0.0275	5.110732538330495	0.15		matrix
211	637.1542499541538	0.0275	5.281090289608177	0.155		matrix
212	637.1542499541538	0.0275	5.451448040885861	0.16		matrix
213	637.1542499541538	0.0275	5.621805792163544	0.165		matrix
214	637.1542499541538	0.0275	5.792163543441228	0.17		matrix
215	637.1542499541538	0.0275	5.962521295	0.175		matrix
216	637.1595681276361	0.0325	0	0		matrix
217	637.1595681276361	0.0325	0.1703577512776831	0.005		matrix
218	637.1595681276361	0.0325	0.3407155025553662	0.01		vug
219	637.1595681276361	0.0325	0.5110732538330495	0.015		matrix
220	637.1595681276361	0.0325	0.6814310051107325	0.02		grey_clast
221	637.1595681276361	0.0325	0.8517887563884157	0.025		matrix
222	637.1595681276361	0.0325	1.0221465076660992	0.03		matrix
223	637.1595681276361	0.0325	1.192504258943782	0.035		matrix
224	637.1595681276361	0.0325	1.3628620102214652	0.04		matrix
225	637.1595681276361	0.0325	1.5332197614991483	0.045		matrix
226	637.1595681276361	0.0325	1.7035775127768311	0.05		grey_clast
227	637.1595681276361	0.0325	1.8739352640545144	0.055		grey_clast
228	637.1595681276361	0.0325	2.0442930153321983	0.06		grey_clast
229	637.1595681276361	0.0325	2.2146507666098807	0.065		grey_clast
230	637.1595681276361	0.0325	2.385008517887564	0.07		grey_clast
231	637.1595681276361	0.0325	2.5553662691652472	0.075		grey_clast
232	637.1595681276361	0.0325	2.7257240204429305	0.08		grey_clast
233	637.1595681276361	0.0325	2.8960817717206133	0.085		grey_clast
234	637.1595681276361	0.0325	3.0664395229982966	0.09		grey_clast
235	637.1595681276361	0.0325	3.2367972742759794	0.095		grey_clast
236	637.1595681276361	0.0325	3.4071550255536627	0.1		grey_clast
237	637.1595681276361	0.0325	3.577512776831346	0.105		grey_clast
238	637.1595681276361	0.0325	3.7478705281090288	0.11		grey_clast
239	637.1595681276361	0.0325	3.918228279386712	0.115		grey_clast
240	637.1595681276361	0.0325	4.088586030664397	0.12		matrix
241	637.1595681276361	0.0325	4.258943781942079	0.125		grey_clast
242	637.1595681276361	0.0325	4.429301533219762	0.13		matrix
243	637.1595681276361	0.0325	4.599659284497445	0.135		grey_clast
244	637.1595681276361	0.0325	4.770017035775128	0.14		grey_clast
245	637.1595681276361	0.0325	4.940374787052812	0.145		matrix
246	637.1595681276361	0.0325	5.110732538330495	0.15		grey_clast
247	637.1595681276361	0.0325	5.281090289608177	0.155		grey_clast
248	637.1595681276361	0.0325	5.451448040885861	0.16		matrix
249	637.1595681276361	0.0325	5.621805792163544	0.165		matrix
250	637.1595681276361	0.0325	5.792163543441228	0.17		matrix
251	637.1595681276361	0.0325	5.962521295	0.175		matrix
252	637.1648863011186	0.0375	0	0		grey_clast
253	637.1648863011186	0.0375	0.1703577512776831	0.005		matrix
254	637.1648863011186	0.0375	0.3407155025553662	0.01		matrix
255	637.1648863011186	0.0375	0.5110732538330495	0.015		vug
256	637.1648863011186	0.0375	0.6814310051107325	0.02		matrix
257	637.1648863011186	0.0375	0.8517887563884157	0.025		matrix
258	637.1648863011186	0.0375	1.0221465076660992	0.03		matrix
259	637.1648863011186	0.0375	1.192504258943782	0.035		matrix
260	637.1648863011186	0.0375	1.3628620102214652	0.04		matrix
261	637.1648863011186	0.0375	1.5332197614991483	0.045		grey_clast
262	637.1648863011186	0.0375	1.7035775127768311	0.05		grey_clast
263	637.1648863011186	0.0375	1.8739352640545144	0.055		grey_clast
264	637.1648863011186	0.0375	2.0442930153321983	0.06		grey_clast
265	637.1648863011186	0.0375	2.2146507666098807	0.065		grey_clast
266	637.1648863011186	0.0375	2.385008517887564	0.07		grey_clast
267	637.1648863011186	0.0375	2.5553662691652472	0.075		grey_clast
268	637.1648863011186	0.0375	2.7257240204429305	0.08		grey_clast
269	637.1648863011186	0.0375	2.8960817717206133	0.085		grey_clast
270	637.1648863011186	0.0375	3.0664395229982966	0.09		grey_clast
271	637.1648863011186	0.0375	3.2367972742759794	0.095		grey_clast
272	637.1648863011186	0.0375	3.4071550255536627	0.1		grey_clast
273	637.1648863011186	0.0375	3.577512776831346	0.105		grey_clast
274	637.1648863011186	0.0375	3.7478705281090288	0.11		grey_clast
275	637.1648863011186	0.0375	3.918228279386712	0.115		grey_clast
276	637.1648863011186	0.0375	4.088586030664397	0.12		grey_clast
277	637.1648863011186	0.0375	4.258943781942079	0.125		grey_clast
278	637.1648863011186	0.0375	4.429301533219762	0.13		matrix
279	637.1648863011186	0.0375	4.599659284497445	0.135		grey_clast
280	637.1648863011186	0.0375	4.770017035775128	0.14		matrix
281	637.1648863011186	0.0375	4.940374787052812	0.145		matrix
282	637.1648863011186	0.0375	5.110732538330495	0.15		matrix
283	637.1648863011186	0.0375	5.281090289608177	0.155		vug
284	637.1648863011186	0.0375	5.451448040885861	0.16		matrix
285	637.1648863011186	0.0375	5.621805792163544	0.165		matrix
286	637.1648863011186	0.0375	5.792163543441228	0.17		matrix
287	637.1648863011186	0.0375	5.962521295	0.175		matrix
288	637.1702044746013	0.0425	0	0		matrix
289	637.1702044746013	0.0425	0.1703577512776831	0.005		matrix
290	637.1702044746013	0.0425	0.3407155025553662	0.01		matrix
291	637.1702044746013	0.0425	0.5110732538330495	0.015		matrix
292	637.1702044746013	0.0425	0.6814310051107325	0.02		matrix
293	637.1702044746013	0.0425	0.8517887563884157	0.025		matrix
294	637.1702044746013	0.0425	1.0221465076660992	0.03		grey_clast
295	637.1702044746013	0.0425	1.192504258943782	0.035		matrix
296	637.1702044746013	0.0425	1.3628620102214652	0.04		matrix
297	637.1702044746013	0.0425	1.5332197614991483	0.045		matrix
298	637.1702044746013	0.0425	1.7035775127768311	0.05		grey_clast
299	637.1702044746013	0.0425	1.8739352640545144	0.055		grey_clast
300	637.1702044746013	0.0425	2.0442930153321983	0.06		grey_clast
301	637.1702044746013	0.0425	2.2146507666098807	0.065		matrix
302	637.1702044746013	0.0425	2.385008517887564	0.07		grey_clast
303	637.1702044746013	0.0425	2.5553662691652472	0.075		grey_clast
304	637.1702044746013	0.0425	2.7257240204429305	0.08		grey_clast
305	637.1702044746013	0.0425	2.8960817717206133	0.085		vug
306	637.1702044746013	0.0425	3.0664395229982966	0.09		grey_clast
307	637.1702044746013	0.0425	3.2367972742759794	0.095		grey_clast
308	637.1702044746013	0.0425	3.4071550255536627	0.1		grey_clast
309	637.1702044746013	0.0425	3.577512776831346	0.105		grey_clast
310	637.1702044746013	0.0425	3.7478705281090288	0.11		grey_clast
311	637.1702044746013	0.0425	3.918228279386712	0.115		grey_clast
312	637.1702044746013	0.0425	4.088586030664397	0.12		grey_clast
313	637.1702044746013	0.0425	4.258943781942079	0.125		grey_clast
314	637.1702044746013	0.0425	4.429301533219762	0.13		grey_clast
315	637.1702044746013	0.0425	4.599659284497445	0.135		grey_clast
316	637.1702044746013	0.0425	4.770017035775128	0.14		matrix
317	637.1702044746013	0.0425	4.940374787052812	0.145		crystaline_carbonate
318	637.1702044746013	0.0425	5.110732538330495	0.15		matrix
319	637.1702044746013	0.0425	5.281090289608177	0.155		matrix
320	637.1702044746013	0.0425	5.451448040885861	0.16		matrix
321	637.1702044746013	0.0425	5.621805792163544	0.165		matrix
322	637.1702044746013	0.0425	5.792163543441228	0.17		matrix
323	637.1702044746013	0.0425	5.962521295	0.175		matrix
324	637.1755226480836	0.0475	0	0		matrix
325	637.1755226480836	0.0475	0.1703577512776831	0.005		matrix
326	637.1755226480836	0.0475	0.3407155025553662	0.01		matrix
327	637.1755226480836	0.0475	0.5110732538330495	0.015		matrix
328	637.1755226480836	0.0475	0.6814310051107325	0.02		matrix
329	637.1755226480836	0.0475	0.8517887563884157	0.025		matrix
330	637.1755226480836	0.0475	1.0221465076660992	0.03		matrix
331	637.1755226480836	0.0475	1.192504258943782	0.035		grey_clast
332	637.1755226480836	0.0475	1.3628620102214652	0.04		matrix
333	637.1755226480836	0.0475	1.5332197614991483	0.045		matrix
334	637.1755226480836	0.0475	1.7035775127768311	0.05		grey_clast
335	637.1755226480836	0.0475	1.8739352640545144	0.055		grey_clast
336	637.1755226480836	0.0475	2.0442930153321983	0.06		grey_clast
337	637.1755226480836	0.0475	2.2146507666098807	0.065		grey_clast
338	637.1755226480836	0.0475	2.385008517887564	0.07		grey_clast
339	637.1755226480836	0.0475	2.5553662691652472	0.075		grey_clast
340	637.1755226480836	0.0475	2.7257240204429305	0.08		grey_clast
341	637.1755226480836	0.0475	2.8960817717206133	0.085		grey_clast
342	637.1755226480836	0.0475	3.0664395229982966	0.09		matrix
343	637.1755226480836	0.0475	3.2367972742759794	0.095		grey_clast
344	637.1755226480836	0.0475	3.4071550255536627	0.1		grey_clast
345	637.1755226480836	0.0475	3.577512776831346	0.105		grey_clast
346	637.1755226480836	0.0475	3.7478705281090288	0.11		grey_clast
347	637.1755226480836	0.0475	3.918228279386712	0.115		grey_clast
348	637.1755226480836	0.0475	4.088586030664397	0.12		grey_clast
349	637.1755226480836	0.0475	4.258943781942079	0.125		grey_clast
350	637.1755226480836	0.0475	4.429301533219762	0.13		vug
351	637.1755226480836	0.0475	4.599659284497445	0.135		matrix
352	637.1755226480836	0.0475	4.770017035775128	0.14		matrix
353	637.1755226480836	0.0475	4.940374787052812	0.145		matrix
354	637.1755226480836	0.0475	5.110732538330495	0.15		matrix
355	637.1755226480836	0.0475	5.281090289608177	0.155		matrix
356	637.1755226480836	0.0475	5.451448040885861	0.16		matrix
357	637.1755226480836	0.0475	5.621805792163544	0.165		matrix
358	637.1755226480836	0.0475	5.792163543441228	0.17		matrix
359	637.1755226480836	0.0475	5.962521295	0.175		matrix
360	637.1808408215661	0.0525	0	0		matrix
361	637.1808408215661	0.0525	0.1703577512776831	0.005		matrix
362	637.1808408215661	0.0525	0.3407155025553662	0.01		matrix
363	637.1808408215661	0.0525	0.5110732538330495	0.015		vug
364	637.1808408215661	0.0525	0.6814310051107325	0.02		grey_clast
365	637.1808408215661	0.0525	0.8517887563884157	0.025		matrix
366	637.1808408215661	0.0525	1.0221465076660992	0.03		matrix
367	637.1808408215661	0.0525	1.192504258943782	0.035		matrix
368	637.1808408215661	0.0525	1.3628620102214652	0.04		matrix
369	637.1808408215661	0.0525	1.5332197614991483	0.045		matrix
370	637.1808408215661	0.0525	1.7035775127768311	0.05		grey_clast
371	637.1808408215661	0.0525	1.8739352640545144	0.055		grey_clast
372	637.1808408215661	0.0525	2.0442930153321983	0.06		grey_clast
373	637.1808408215661	0.0525	2.2146507666098807	0.065		grey_clast
374	637.1808408215661	0.0525	2.385008517887564	0.07		grey_clast
375	637.1808408215661	0.0525	2.5553662691652472	0.075		matrix
376	637.1808408215661	0.0525	2.7257240204429305	0.08		grey_clast
377	637.1808408215661	0.0525	2.8960817717206133	0.085		vug
378	637.1808408215661	0.0525	3.0664395229982966	0.09		grey_clast
379	637.1808408215661	0.0525	3.2367972742759794	0.095		grey_clast
380	637.1808408215661	0.0525	3.4071550255536627	0.1		grey_clast
381	637.1808408215661	0.0525	3.577512776831346	0.105		grey_clast
382	637.1808408215661	0.0525	3.7478705281090288	0.11		grey_clast
383	637.1808408215661	0.0525	3.918228279386712	0.115		grey_clast
384	637.1808408215661	0.0525	4.088586030664397	0.12		grey_clast
385	637.1808408215661	0.0525	4.258943781942079	0.125		grey_clast
386	637.1808408215661	0.0525	4.429301533219762	0.13		matrix
387	637.1808408215661	0.0525	4.599659284497445	0.135		matrix
388	637.1808408215661	0.0525	4.770017035775128	0.14		grey_clast
389	637.1808408215661	0.0525	4.940374787052812	0.145		matrix
390	637.1808408215661	0.0525	5.110732538330495	0.15		matrix
391	637.1808408215661	0.0525	5.281090289608177	0.155		grey_clast
392	637.1808408215661	0.0525	5.451448040885861	0.16		grey_clast
393	637.1808408215661	0.0525	5.621805792163544	0.165		grey_clast
394	637.1808408215661	0.0525	5.792163543441228	0.17		grey_clast
395	637.1808408215661	0.0525	5.962521295	0.175		grey_clast
396	637.1861589950486	0.0575	0	0		grey_clast
397	637.1861589950486	0.0575	0.1703577512776831	0.005		matrix
398	637.1861589950486	0.0575	0.3407155025553662	0.01		matrix
399	637.1861589950486	0.0575	0.5110732538330495	0.015		matrix
400	637.1861589950486	0.0575	0.6814310051107325	0.02		matrix
401	637.1861589950486	0.0575	0.8517887563884157	0.025		grey_clast
402	637.1861589950486	0.0575	1.0221465076660992	0.03		matrix
403	637.1861589950486	0.0575	1.192504258943782	0.035		matrix
404	637.1861589950486	0.0575	1.3628620102214652	0.04		matrix
405	637.1861589950486	0.0575	1.5332197614991483	0.045		matrix
406	637.1861589950486	0.0575	1.7035775127768311	0.05		matrix
407	637.1861589950486	0.0575	1.8739352640545144	0.055		matrix
408	637.1861589950486	0.0575	2.0442930153321983	0.06		matrix
409	637.1861589950486	0.0575	2.2146507666098807	0.065		matrix
410	637.1861589950486	0.0575	2.385008517887564	0.07		grey_clast
411	637.1861589950486	0.0575	2.5553662691652472	0.075		matrix
412	637.1861589950486	0.0575	2.7257240204429305	0.08		grey_clast
413	637.1861589950486	0.0575	2.8960817717206133	0.085		grey_clast
414	637.1861589950486	0.0575	3.0664395229982966	0.09		grey_clast
415	637.1861589950486	0.0575	3.2367972742759794	0.095		grey_clast
416	637.1861589950486	0.0575	3.4071550255536627	0.1		grey_clast
417	637.1861589950486	0.0575	3.577512776831346	0.105		grey_clast
418	637.1861589950486	0.0575	3.7478705281090288	0.11		grey_clast
419	637.1861589950486	0.0575	3.918228279386712	0.115		grey_clast
420	637.1861589950486	0.0575	4.088586030664397	0.12		matrix
421	637.1861589950486	0.0575	4.258943781942079	0.125		grey_clast
422	637.1861589950486	0.0575	4.429301533219762	0.13		grey_clast
423	637.1861589950486	0.0575	4.599659284497445	0.135		matrix
424	637.1861589950486	0.0575	4.770017035775128	0.14		matrix
425	637.1861589950486	0.0575	4.940374787052812	0.145		matrix
426	637.1861589950486	0.0575	5.110732538330495	0.15		matrix
427	637.1861589950486	0.0575	5.281090289608177	0.155		matrix
428	637.1861589950486	0.0575	5.451448040885861	0.16		grey_clast
429	637.1861589950486	0.0575	5.621805792163544	0.165		matrix
430	637.1861589950486	0.0575	5.792163543441228	0.17		grey_clast
431	637.1861589950486	0.0575	5.962521295	0.175		grey_clast
432	637.1914772	0.0625	0	0		matrix
433	637.1914772	0.0625	0.1703577512776831	0.005		crystaline_carbonate
434	637.1914772	0.0625	0.3407155025553662	0.01		vug
435	637.1914772	0.0625	0.5110732538330495	0.015		matrix
436	637.1914772	0.0625	0.6814310051107325	0.02		grey_clast
437	637.1914772	0.0625	0.8517887563884157	0.025		grey_clast
438	637.1914772	0.0625	1.0221465076660992	0.03		matrix
439	637.1914772	0.0625	1.192504258943782	0.035		matrix
440	637.1914772	0.0625	1.3628620102214652	0.04		matrix
441	637.1914772	0.0625	1.5332197614991483	0.045		matrix
442	637.1914772	0.0625	1.7035775127768311	0.05		crystaline_carbonate
443	637.1914772	0.0625	1.8739352640545144	0.055		matrix
444	637.1914772	0.0625	2.0442930153321983	0.06		matrix
445	637.1914772	0.0625	2.2146507666098807	0.065		matrix
446	637.1914772	0.0625	2.385008517887564	0.07		matrix
447	637.1914772	0.0625	2.5553662691652472	0.075		matrix
448	637.1914772	0.0625	2.7257240204429305	0.08		matrix
449	637.1914772	0.0625	2.8960817717206133	0.085		vug
450	637.1914772	0.0625	3.0664395229982966	0.09		crystaline_carbonate
451	637.1914772	0.0625	3.2367972742759794	0.095		crystaline_carbonate
452	637.1914772	0.0625	3.4071550255536627	0.1		grey_clast
453	637.1914772	0.0625	3.577512776831346	0.105		grey_clast
454	637.1914772	0.0625	3.7478705281090288	0.11		grey_clast
455	637.1914772	0.0625	3.918228279386712	0.115		vug
456	637.1914772	0.0625	4.088586030664397	0.12		grey_clast
457	637.1914772	0.0625	4.258943781942079	0.125		grey_clast
458	637.1914772	0.0625	4.429301533219762	0.13		matrix
459	637.1914772	0.0625	4.599659284497445	0.135		matrix
460	637.1914772	0.0625	4.770017035775128	0.14		grey_clast
461	637.1914772	0.0625	4.940374787052812	0.145		matrix
462	637.1914772	0.0625	5.110732538330495	0.15		matrix
463	637.1914772	0.0625	5.281090289608177	0.155		matrix
464	637.1914772	0.0625	5.451448040885861	0.16		matrix
465	637.1914772	0.0625	5.621805792163544	0.165		matrix
466	637.1914772	0.0625	5.792163543441228	0.17		grey_clast
467	637.1914772	0.0625	5.962521295	0.175		grey_clast
468	637.1967953420136	0.0675	0	0		grey_clast
469	637.1967953420136	0.0675	0.1703577512776831	0.005		crystaline_carbonate
470	637.1967953420136	0.0675	0.3407155025553662	0.01		vug
471	637.1967953420136	0.0675	0.5110732538330495	0.015		matrix
472	637.1967953420136	0.0675	0.6814310051107325	0.02		grey_clast
473	637.1967953420136	0.0675	0.8517887563884157	0.025		grey_clast
474	637.1967953420136	0.0675	1.0221465076660992	0.03		matrix
475	637.1967953420136	0.0675	1.192504258943782	0.035		matrix
476	637.1967953420136	0.0675	1.3628620102214652	0.04		matrix
477	637.1967953420136	0.0675	1.5332197614991483	0.045		matrix
478	637.1967953420136	0.0675	1.7035775127768311	0.05		matrix
479	637.1967953420136	0.0675	1.8739352640545144	0.055		grey_clast
480	637.1967953420136	0.0675	2.0442930153321983	0.06		matrix
481	637.1967953420136	0.0675	2.2146507666098807	0.065		matrix
482	637.1967953420136	0.0675	2.385008517887564	0.07		matrix
483	637.1967953420136	0.0675	2.5553662691652472	0.075		matrix
484	637.1967953420136	0.0675	2.7257240204429305	0.08		matrix
485	637.1967953420136	0.0675	2.8960817717206133	0.085		matrix
486	637.1967953420136	0.0675	3.0664395229982966	0.09		vug
487	637.1967953420136	0.0675	3.2367972742759794	0.095		vug
488	637.1967953420136	0.0675	3.4071550255536627	0.1		matrix
489	637.1967953420136	0.0675	3.577512776831346	0.105		matrix
490	637.1967953420136	0.0675	3.7478705281090288	0.11		matrix
491	637.1967953420136	0.0675	3.918228279386712	0.115		grey_clast
492	637.1967953420136	0.0675	4.088586030664397	0.12		matrix
493	637.1967953420136	0.0675	4.258943781942079	0.125		grey_clast
494	637.1967953420136	0.0675	4.429301533219762	0.13		matrix
495	637.1967953420136	0.0675	4.599659284497445	0.135		matrix
496	637.1967953420136	0.0675	4.770017035775128	0.14		matrix
497	637.1967953420136	0.0675	4.940374787052812	0.145		grey_clast
498	637.1967953420136	0.0675	5.110732538330495	0.15		matrix
499	637.1967953420136	0.0675	5.281090289608177	0.155		matrix
500	637.1967953420136	0.0675	5.451448040885861	0.16		matrix
501	637.1967953420136	0.0675	5.621805792163544	0.165		matrix
502	637.1967953420136	0.0675	5.792163543441228	0.17		grey_clast
503	637.1967953420136	0.0675	5.962521295	0.175		matrix
504	637.2021135154962	0.0725	0	0		grey_clast
505	637.2021135154962	0.0725	0.1703577512776831	0.005		matrix
506	637.2021135154962	0.0725	0.3407155025553662	0.01		vug
507	637.2021135154962	0.0725	0.5110732538330495	0.015		matrix
508	637.2021135154962	0.0725	0.6814310051107325	0.02		matrix
509	637.2021135154962	0.0725	0.8517887563884157	0.025		grey_clast
510	637.2021135154962	0.0725	1.0221465076660992	0.03		matrix
511	637.2021135154962	0.0725	1.192504258943782	0.035		matrix
512	637.2021135154962	0.0725	1.3628620102214652	0.04		matrix
513	637.2021135154962	0.0725	1.5332197614991483	0.045		matrix
514	637.2021135154962	0.0725	1.7035775127768311	0.05		grey_clast
515	637.2021135154962	0.0725	1.8739352640545144	0.055		grey_clast
516	637.2021135154962	0.0725	2.0442930153321983	0.06		matrix
517	637.2021135154962	0.0725	2.2146507666098807	0.065		matrix
518	637.2021135154962	0.0725	2.385008517887564	0.07		matrix
519	637.2021135154962	0.0725	2.5553662691652472	0.075		matrix
520	637.2021135154962	0.0725	2.7257240204429305	0.08		matrix
521	637.2021135154962	0.0725	2.8960817717206133	0.085		matrix
522	637.2021135154962	0.0725	3.0664395229982966	0.09		matrix
523	637.2021135154962	0.0725	3.2367972742759794	0.095		matrix
524	637.2021135154962	0.0725	3.4071550255536627	0.1		grey_clast
525	637.2021135154962	0.0725	3.577512776831346	0.105		matrix
526	637.2021135154962	0.0725	3.7478705281090288	0.11		matrix
527	637.2021135154962	0.0725	3.918228279386712	0.115		crystaline_carbonate
528	637.2021135154962	0.0725	4.088586030664397	0.12		matrix
529	637.2021135154962	0.0725	4.258943781942079	0.125		matrix
530	637.2021135154962	0.0725	4.429301533219762	0.13		matrix
531	637.2021135154962	0.0725	4.599659284497445	0.135		matrix
532	637.2021135154962	0.0725	4.770017035775128	0.14		matrix
533	637.2021135154962	0.0725	4.940374787052812	0.145		matrix
534	637.2021135154962	0.0725	5.110732538330495	0.15		matrix
535	637.2021135154962	0.0725	5.281090289608177	0.155		matrix
536	637.2021135154962	0.0725	5.451448040885861	0.16		matrix
537	637.2021135154962	0.0725	5.621805792163544	0.165		matrix
538	637.2021135154962	0.0725	5.792163543441228	0.17		matrix
539	637.2021135154962	0.0725	5.962521295	0.175		matrix
540	637.2074316889785	0.0775	0	0		matrix
541	637.2074316889785	0.0775	0.1703577512776831	0.005		matrix
542	637.2074316889785	0.0775	0.3407155025553662	0.01		matrix
543	637.2074316889785	0.0775	0.5110732538330495	0.015		grey_clast
544	637.2074316889785	0.0775	0.6814310051107325	0.02		matrix
545	637.2074316889785	0.0775	0.8517887563884157	0.025		matrix
546	637.2074316889785	0.0775	1.0221465076660992	0.03		matrix
547	637.2074316889785	0.0775	1.192504258943782	0.035		matrix
548	637.2074316889785	0.0775	1.3628620102214652	0.04		grey_clast
549	637.2074316889785	0.0775	1.5332197614991483	0.045		matrix
550	637.2074316889785	0.0775	1.7035775127768311	0.05		grey_clast
551	637.2074316889785	0.0775	1.8739352640545144	0.055		matrix
552	637.2074316889785	0.0775	2.0442930153321983	0.06		matrix
553	637.2074316889785	0.0775	2.2146507666098807	0.065		matrix
554	637.2074316889785	0.0775	2.385008517887564	0.07		matrix
555	637.2074316889785	0.0775	2.5553662691652472	0.075		matrix
556	637.2074316889785	0.0775	2.7257240204429305	0.08		matrix
557	637.2074316889785	0.0775	2.8960817717206133	0.085		matrix
558	637.2074316889785	0.0775	3.0664395229982966	0.09		matrix
559	637.2074316889785	0.0775	3.2367972742759794	0.095		matrix
560	637.2074316889785	0.0775	3.4071550255536627	0.1		matrix
561	637.2074316889785	0.0775	3.577512776831346	0.105		grey_clast
562	637.2074316889785	0.0775	3.7478705281090288	0.11		matrix
563	637.2074316889785	0.0775	3.918228279386712	0.115		matrix
564	637.2074316889785	0.0775	4.088586030664397	0.12		matrix
565	637.2074316889785	0.0775	4.258943781942079	0.125		matrix
566	637.2074316889785	0.0775	4.429301533219762	0.13		matrix
567	637.2074316889785	0.0775	4.599659284497445	0.135		matrix
568	637.2074316889785	0.0775	4.770017035775128	0.14		matrix
569	637.2074316889785	0.0775	4.940374787052812	0.145		matrix
570	637.2074316889785	0.0775	5.110732538330495	0.15		matrix
571	637.2074316889785	0.0775	5.281090289608177	0.155		matrix
572	637.2074316889785	0.0775	5.451448040885861	0.16		matrix
573	637.2074316889785	0.0775	5.621805792163544	0.165		matrix
574	637.2074316889785	0.0775	5.792163543441228	0.17		matrix
575	637.2074316889785	0.0775	5.962521295	0.175		matrix
576	637.2127499	0.0825	0	0		matrix
577	637.2127499	0.0825	0.1703577512776831	0.005		matrix
578	637.2127499	0.0825	0.3407155025553662	0.01		grey_clast
579	637.2127499	0.0825	0.5110732538330495	0.015		grey_clast
580	637.2127499	0.0825	0.6814310051107325	0.02		grey_clast
581	637.2127499	0.0825	0.8517887563884157	0.025		grey_clast
582	637.2127499	0.0825	1.0221465076660992	0.03		matrix
583	637.2127499	0.0825	1.192504258943782	0.035		grey_clast
584	637.2127499	0.0825	1.3628620102214652	0.04		matrix
585	637.2127499	0.0825	1.5332197614991483	0.045		matrix
586	637.2127499	0.0825	1.7035775127768311	0.05		matrix
587	637.2127499	0.0825	1.8739352640545144	0.055		matrix
588	637.2127499	0.0825	2.0442930153321983	0.06		matrix
589	637.2127499	0.0825	2.2146507666098807	0.065		grey_clast
590	637.2127499	0.0825	2.385008517887564	0.07		matrix
591	637.2127499	0.0825	2.5553662691652472	0.075		grey_clast
592	637.2127499	0.0825	2.7257240204429305	0.08		matrix
593	637.2127499	0.0825	2.8960817717206133	0.085		matrix
594	637.2127499	0.0825	3.0664395229982966	0.09		matrix
595	637.2127499	0.0825	3.2367972742759794	0.095		matrix
596	637.2127499	0.0825	3.4071550255536627	0.1		grey_clast
597	637.2127499	0.0825	3.577512776831346	0.105		matrix
598	637.2127499	0.0825	3.7478705281090288	0.11		matrix
599	637.2127499	0.0825	3.918228279386712	0.115		matrix
600	637.2127499	0.0825	4.088586030664397	0.12		matrix
601	637.2127499	0.0825	4.258943781942079	0.125		crystaline_carbonate
602	637.2127499	0.0825	4.429301533219762	0.13		matrix
603	637.2127499	0.0825	4.599659284497445	0.135		matrix
604	637.2127499	0.0825	4.770017035775128	0.14		matrix
605	637.2127499	0.0825	4.940374787052812	0.145		matrix
606	637.2127499	0.0825	5.110732538330495	0.15		matrix
607	637.2127499	0.0825	5.281090289608177	0.155		matrix
608	637.2127499	0.0825	5.451448040885861	0.16		matrix
609	637.2127499	0.0825	5.621805792163544	0.165		matrix
610	637.2127499	0.0825	5.792163543441228	0.17		matrix
611	637.2127499	0.0825	5.962521295	0.175		matrix
612	637.2180680359435	0.0875	0	0		matrix
613	637.2180680359435	0.0875	0.1703577512776831	0.005		grey_clast
614	637.2180680359435	0.0875	0.3407155025553662	0.01		grey_clast
615	637.2180680359435	0.0875	0.5110732538330495	0.015		grey_clast
616	637.2180680359435	0.0875	0.6814310051107325	0.02		grey_clast
617	637.2180680359435	0.0875	0.8517887563884157	0.025		grey_clast
618	637.2180680359435	0.0875	1.0221465076660992	0.03		matrix
619	637.2180680359435	0.0875	1.192504258943782	0.035		grey_clast
620	637.2180680359435	0.0875	1.3628620102214652	0.04		grey_clast
621	637.2180680359435	0.0875	1.5332197614991483	0.045		matrix
622	637.2180680359435	0.0875	1.7035775127768311	0.05		matrix
623	637.2180680359435	0.0875	1.8739352640545144	0.055		matrix
624	637.2180680359435	0.0875	2.0442930153321983	0.06		grey_clast
625	637.2180680359435	0.0875	2.2146507666098807	0.065		grey_clast
626	637.2180680359435	0.0875	2.385008517887564	0.07		grey_clast
627	637.2180680359435	0.0875	2.5553662691652472	0.075		matrix
628	637.2180680359435	0.0875	2.7257240204429305	0.08		matrix
629	637.2180680359435	0.0875	2.8960817717206133	0.085		matrix
630	637.2180680359435	0.0875	3.0664395229982966	0.09		grey_clast
631	637.2180680359435	0.0875	3.2367972742759794	0.095		matrix
632	637.2180680359435	0.0875	3.4071550255536627	0.1		matrix
633	637.2180680359435	0.0875	3.577512776831346	0.105		matrix
634	637.2180680359435	0.0875	3.7478705281090288	0.11		matrix
635	637.2180680359435	0.0875	3.918228279386712	0.115		matrix
636	637.2180680359435	0.0875	4.088586030664397	0.12		matrix
637	637.2180680359435	0.0875	4.258943781942079	0.125		matrix
638	637.2180680359435	0.0875	4.429301533219762	0.13		matrix
639	637.2180680359435	0.0875	4.599659284497445	0.135		matrix
640	637.2180680359435	0.0875	4.770017035775128	0.14		matrix
641	637.2180680359435	0.0875	4.940374787052812	0.145		matrix
642	637.2180680359435	0.0875	5.110732538330495	0.15		matrix
643	637.2180680359435	0.0875	5.281090289608177	0.155		matrix
644	637.2180680359435	0.0875	5.451448040885861	0.16		grey_clast
645	637.2180680359435	0.0875	5.621805792163544	0.165		grey_clast
646	637.2180680359435	0.0875	5.792163543441228	0.17		matrix
647	637.2180680359435	0.0875	5.962521295	0.175		grey_clast
648	637.2233862094259	0.0925	0	0		grey_clast
649	637.2233862094259	0.0925	0.1703577512776831	0.005		grey_clast
650	637.2233862094259	0.0925	0.3407155025553662	0.01		grey_clast
651	637.2233862094259	0.0925	0.5110732538330495	0.015		grey_clast
652	637.2233862094259	0.0925	0.6814310051107325	0.02		grey_clast
653	637.2233862094259	0.0925	0.8517887563884157	0.025		grey_clast
654	637.2233862094259	0.0925	1.0221465076660992	0.03		grey_clast
655	637.2233862094259	0.0925	1.192504258943782	0.035		matrix
656	637.2233862094259	0.0925	1.3628620102214652	0.04		grey_clast
657	637.2233862094259	0.0925	1.5332197614991483	0.045		matrix
658	637.2233862094259	0.0925	1.7035775127768311	0.05		matrix
659	637.2233862094259	0.0925	1.8739352640545144	0.055		grey_clast
660	637.2233862094259	0.0925	2.0442930153321983	0.06		grey_clast
661	637.2233862094259	0.0925	2.2146507666098807	0.065		matrix
662	637.2233862094259	0.0925	2.385008517887564	0.07		matrix
663	637.2233862094259	0.0925	2.5553662691652472	0.075		grey_clast
664	637.2233862094259	0.0925	2.7257240204429305	0.08		matrix
665	637.2233862094259	0.0925	2.8960817717206133	0.085		matrix
666	637.2233862094259	0.0925	3.0664395229982966	0.09		matrix
667	637.2233862094259	0.0925	3.2367972742759794	0.095		matrix
668	637.2233862094259	0.0925	3.4071550255536627	0.1		matrix
669	637.2233862094259	0.0925	3.577512776831346	0.105		matrix
670	637.2233862094259	0.0925	3.7478705281090288	0.11		matrix
671	637.2233862094259	0.0925	3.918228279386712	0.115		matrix
672	637.2233862094259	0.0925	4.088586030664397	0.12		matrix
673	637.2233862094259	0.0925	4.258943781942079	0.125		matrix
674	637.2233862094259	0.0925	4.429301533219762	0.13		matrix
675	637.2233862094259	0.0925	4.599659284497445	0.135		matrix
676	637.2233862094259	0.0925	4.770017035775128	0.14		matrix
677	637.2233862094259	0.0925	4.940374787052812	0.145		grey_clast
678	637.2233862094259	0.0925	5.110732538330495	0.15		matrix
679	637.2233862094259	0.0925	5.281090289608177	0.155		matrix
680	637.2233862094259	0.0925	5.451448040885861	0.16		grey_clast
681	637.2233862094259	0.0925	5.621805792163544	0.165		grey_clast
682	637.2233862094259	0.0925	5.792163543441228	0.17		grey_clast
683	637.2233862094259	0.0925	5.962521295	0.175		grey_clast
684	637.2287043829085	0.0975	0	0		grey_clast
685	637.2287043829085	0.0975	0.1703577512776831	0.005		grey_clast
686	637.2287043829085	0.0975	0.3407155025553662	0.01		grey_clast
687	637.2287043829085	0.0975	0.5110732538330495	0.015		grey_clast
688	637.2287043829085	0.0975	0.6814310051107325	0.02		grey_clast
689	637.2287043829085	0.0975	0.8517887563884157	0.025		grey_clast
690	637.2287043829085	0.0975	1.0221465076660992	0.03		grey_clast
691	637.2287043829085	0.0975	1.192504258943782	0.035		matrix
692	637.2287043829085	0.0975	1.3628620102214652	0.04		matrix
693	637.2287043829085	0.0975	1.5332197614991483	0.045		matrix
694	637.2287043829085	0.0975	1.7035775127768311	0.05		grey_clast
695	637.2287043829085	0.0975	1.8739352640545144	0.055		grey_clast
696	637.2287043829085	0.0975	2.0442930153321983	0.06		grey_clast
697	637.2287043829085	0.0975	2.2146507666098807	0.065		grey_clast
698	637.2287043829085	0.0975	2.385008517887564	0.07		grey_clast
699	637.2287043829085	0.0975	2.5553662691652472	0.075		matrix
700	637.2287043829085	0.0975	2.7257240204429305	0.08		matrix
701	637.2287043829085	0.0975	2.8960817717206133	0.085		matrix
702	637.2287043829085	0.0975	3.0664395229982966	0.09		matrix
703	637.2287043829085	0.0975	3.2367972742759794	0.095		matrix
704	637.2287043829085	0.0975	3.4071550255536627	0.1		matrix
705	637.2287043829085	0.0975	3.577512776831346	0.105		matrix
706	637.2287043829085	0.0975	3.7478705281090288	0.11		matrix
707	637.2287043829085	0.0975	3.918228279386712	0.115		grey_clast
708	637.2287043829085	0.0975	4.088586030664397	0.12		matrix
709	637.2287043829085	0.0975	4.258943781942079	0.125		matrix
710	637.2287043829085	0.0975	4.429301533219762	0.13		matrix
711	637.2287043829085	0.0975	4.599659284497445	0.135		matrix
712	637.2287043829085	0.0975	4.770017035775128	0.14		grey_clast
713	637.2287043829085	0.0975	4.940374787052812	0.145		grey_clast
714	637.2287043829085	0.0975	5.110732538330495	0.15		matrix
715	637.2287043829085	0.0975	5.281090289608177	0.155		matrix
716	637.2287043829085	0.0975	5.451448040885861	0.16		matrix
717	637.2287043829085	0.0975	5.621805792163544	0.165		grey_clast
718	637.2287043829085	0.0975	5.792163543441228	0.17		grey_clast
719	637.2287043829085	0.0975	5.962521295	0.175		grey_clast
720	637.2340226	0.1025	0	0		grey_clast
721	637.2340226	0.1025	0.1703577512776831	0.005		grey_clast
722	637.2340226	0.1025	0.3407155025553662	0.01		grey_clast
723	637.2340226	0.1025	0.5110732538330495	0.015		grey_clast
724	637.2340226	0.1025	0.6814310051107325	0.02		grey_clast
725	637.2340226	0.1025	0.8517887563884157	0.025		grey_clast
726	637.2340226	0.1025	1.0221465076660992	0.03		grey_clast
727	637.2340226	0.1025	1.192504258943782	0.035		grey_clast
728	637.2340226	0.1025	1.3628620102214652	0.04		matrix
729	637.2340226	0.1025	1.5332197614991483	0.045		matrix
730	637.2340226	0.1025	1.7035775127768311	0.05		grey_clast
731	637.2340226	0.1025	1.8739352640545144	0.055		grey_clast
732	637.2340226	0.1025	2.0442930153321983	0.06		grey_clast
733	637.2340226	0.1025	2.2146507666098807	0.065		grey_clast
734	637.2340226	0.1025	2.385008517887564	0.07		matrix
735	637.2340226	0.1025	2.5553662691652472	0.075		matrix
736	637.2340226	0.1025	2.7257240204429305	0.08		matrix
737	637.2340226	0.1025	2.8960817717206133	0.085		matrix
738	637.2340226	0.1025	3.0664395229982966	0.09		matrix
739	637.2340226	0.1025	3.2367972742759794	0.095		matrix
740	637.2340226	0.1025	3.4071550255536627	0.1		matrix
741	637.2340226	0.1025	3.577512776831346	0.105		matrix
742	637.2340226	0.1025	3.7478705281090288	0.11		matrix
743	637.2340226	0.1025	3.918228279386712	0.115		matrix
744	637.2340226	0.1025	4.088586030664397	0.12		matrix
745	637.2340226	0.1025	4.258943781942079	0.125		matrix
746	637.2340226	0.1025	4.429301533219762	0.13		matrix
747	637.2340226	0.1025	4.599659284497445	0.135		matrix
748	637.2340226	0.1025	4.770017035775128	0.14		matrix
749	637.2340226	0.1025	4.940374787052812	0.145		matrix
750	637.2340226	0.1025	5.110732538330495	0.15		matrix
751	637.2340226	0.1025	5.281090289608177	0.155		vug
752	637.2340226	0.1025	5.451448040885861	0.16		matrix
753	637.2340226	0.1025	5.621805792163544	0.165		matrix
754	637.2340226	0.1025	5.792163543441228	0.17		grey_clast
755	637.2340226	0.1025	5.962521295	0.175		grey_clast
756	637.2393407298733	0.1075	0	0		grey_clast
757	637.2393407298733	0.1075	0.1703577512776831	0.005		grey_clast
758	637.2393407298733	0.1075	0.3407155025553662	0.01		grey_clast
759	637.2393407298733	0.1075	0.5110732538330495	0.015		grey_clast
760	637.2393407298733	0.1075	0.6814310051107325	0.02		grey_clast
761	637.2393407298733	0.1075	0.8517887563884157	0.025		grey_clast
762	637.2393407298733	0.1075	1.0221465076660992	0.03		matrix
763	637.2393407298733	0.1075	1.192504258943782	0.035		grey_clast
764	637.2393407298733	0.1075	1.3628620102214652	0.04		grey_clast
765	637.2393407298733	0.1075	1.5332197614991483	0.045		matrix
766	637.2393407298733	0.1075	1.7035775127768311	0.05		matrix
767	637.2393407298733	0.1075	1.8739352640545144	0.055		grey_clast
768	637.2393407298733	0.1075	2.0442930153321983	0.06		grey_clast
769	637.2393407298733	0.1075	2.2146507666098807	0.065		grey_clast
770	637.2393407298733	0.1075	2.385008517887564	0.07		matrix
771	637.2393407298733	0.1075	2.5553662691652472	0.075		matrix
772	637.2393407298733	0.1075	2.7257240204429305	0.08		matrix
773	637.2393407298733	0.1075	2.8960817717206133	0.085		matrix
774	637.2393407298733	0.1075	3.0664395229982966	0.09		matrix
775	637.2393407298733	0.1075	3.2367972742759794	0.095		matrix
776	637.2393407298733	0.1075	3.4071550255536627	0.1		matrix
777	637.2393407298733	0.1075	3.577512776831346	0.105		matrix
778	637.2393407298733	0.1075	3.7478705281090288	0.11		matrix
779	637.2393407298733	0.1075	3.918228279386712	0.115		matrix
780	637.2393407298733	0.1075	4.088586030664397	0.12		matrix
781	637.2393407298733	0.1075	4.258943781942079	0.125		matrix
782	637.2393407298733	0.1075	4.429301533219762	0.13		matrix
783	637.2393407298733	0.1075	4.599659284497445	0.135		matrix
784	637.2393407298733	0.1075	4.770017035775128	0.14		vug
785	637.2393407298733	0.1075	4.940374787052812	0.145		matrix
786	637.2393407298733	0.1075	5.110732538330495	0.15		matrix
787	637.2393407298733	0.1075	5.281090289608177	0.155		grey_clast
788	637.2393407298733	0.1075	5.451448040885861	0.16		matrix
789	637.2393407298733	0.1075	5.621805792163544	0.165		matrix
790	637.2393407298733	0.1075	5.792163543441228	0.17		matrix
791	637.2393407298733	0.1075	5.962521295	0.175		grey_clast
792	637.2446589033559	0.1125	0	0		grey_clast
793	637.2446589033559	0.1125	0.1703577512776831	0.005		grey_clast
794	637.2446589033559	0.1125	0.3407155025553662	0.01		grey_clast
795	637.2446589033559	0.1125	0.5110732538330495	0.015		grey_clast
796	637.2446589033559	0.1125	0.6814310051107325	0.02		grey_clast
797	637.2446589033559	0.1125	0.8517887563884157	0.025		grey_clast
798	637.2446589033559	0.1125	1.0221465076660992	0.03		grey_clast
799	637.2446589033559	0.1125	1.192504258943782	0.035		grey_clast
800	637.2446589033559	0.1125	1.3628620102214652	0.04		matrix
801	637.2446589033559	0.1125	1.5332197614991483	0.045		matrix
802	637.2446589033559	0.1125	1.7035775127768311	0.05		matrix
803	637.2446589033559	0.1125	1.8739352640545144	0.055		matrix
804	637.2446589033559	0.1125	2.0442930153321983	0.06		matrix
805	637.2446589033559	0.1125	2.2146507666098807	0.065		matrix
806	637.2446589033559	0.1125	2.385008517887564	0.07		matrix
807	637.2446589033559	0.1125	2.5553662691652472	0.075		matrix
808	637.2446589033559	0.1125	2.7257240204429305	0.08		matrix
809	637.2446589033559	0.1125	2.8960817717206133	0.085		grey_clast
810	637.2446589033559	0.1125	3.0664395229982966	0.09		grey_clast
811	637.2446589033559	0.1125	3.2367972742759794	0.095		grey_clast
812	637.2446589033559	0.1125	3.4071550255536627	0.1		matrix
813	637.2446589033559	0.1125	3.577512776831346	0.105		matrix
814	637.2446589033559	0.1125	3.7478705281090288	0.11		matrix
815	637.2446589033559	0.1125	3.918228279386712	0.115		matrix
816	637.2446589033559	0.1125	4.088586030664397	0.12		grey_clast
817	637.2446589033559	0.1125	4.258943781942079	0.125		matrix
818	637.2446589033559	0.1125	4.429301533219762	0.13		matrix
819	637.2446589033559	0.1125	4.599659284497445	0.135		matrix
820	637.2446589033559	0.1125	4.770017035775128	0.14		matrix
821	637.2446589033559	0.1125	4.940374787052812	0.145		matrix
822	637.2446589033559	0.1125	5.110732538330495	0.15		matrix
823	637.2446589033559	0.1125	5.281090289608177	0.155		vug
824	637.2446589033559	0.1125	5.451448040885861	0.16		grey_clast
825	637.2446589033559	0.1125	5.621805792163544	0.165		grey_clast
826	637.2446589033559	0.1125	5.792163543441228	0.17		matrix
827	637.2446589033559	0.1125	5.962521295	0.175		matrix
828	637.2499770768384	0.1175	0	0		crystaline_carbonate
829	637.2499770768384	0.1175	0.1703577512776831	0.005		grey_clast
830	637.2499770768384	0.1175	0.3407155025553662	0.01		matrix
831	637.2499770768384	0.1175	0.5110732538330495	0.015		grey_clast
832	637.2499770768384	0.1175	0.6814310051107325	0.02		grey_clast
833	637.2499770768384	0.1175	0.8517887563884157	0.025		grey_clast
834	637.2499770768384	0.1175	1.0221465076660992	0.03		grey_clast
835	637.2499770768384	0.1175	1.192504258943782	0.035		matrix
836	637.2499770768384	0.1175	1.3628620102214652	0.04		matrix
837	637.2499770768384	0.1175	1.5332197614991483	0.045		matrix
838	637.2499770768384	0.1175	1.7035775127768311	0.05		matrix
839	637.2499770768384	0.1175	1.8739352640545144	0.055		matrix
840	637.2499770768384	0.1175	2.0442930153321983	0.06		matrix
841	637.2499770768384	0.1175	2.2146507666098807	0.065		matrix
842	637.2499770768384	0.1175	2.385008517887564	0.07		matrix
843	637.2499770768384	0.1175	2.5553662691652472	0.075		matrix
844	637.2499770768384	0.1175	2.7257240204429305	0.08		matrix
845	637.2499770768384	0.1175	2.8960817717206133	0.085		grey_clast
846	637.2499770768384	0.1175	3.0664395229982966	0.09		grey_clast
847	637.2499770768384	0.1175	3.2367972742759794	0.095		grey_clast
848	637.2499770768384	0.1175	3.4071550255536627	0.1		matrix
849	637.2499770768384	0.1175	3.577512776831346	0.105		matrix
850	637.2499770768384	0.1175	3.7478705281090288	0.11		matrix
851	637.2499770768384	0.1175	3.918228279386712	0.115		matrix
852	637.2499770768384	0.1175	4.088586030664397	0.12		grey_clast
853	637.2499770768384	0.1175	4.258943781942079	0.125		matrix
854	637.2499770768384	0.1175	4.429301533219762	0.13		matrix
855	637.2499770768384	0.1175	4.599659284497445	0.135		grey_clast
856	637.2499770768384	0.1175	4.770017035775128	0.14		grey_clast
857	637.2499770768384	0.1175	4.940374787052812	0.145		matrix
858	637.2499770768384	0.1175	5.110732538330495	0.15		matrix
859	637.2499770768384	0.1175	5.281090289608177	0.155		grey_clast
860	637.2499770768384	0.1175	5.451448040885861	0.16		grey_clast
861	637.2499770768384	0.1175	5.621805792163544	0.165		grey_clast
862	637.2499770768384	0.1175	5.792163543441228	0.17		matrix
863	637.2499770768384	0.1175	5.962521295	0.175		matrix
864	637.2552953	0.1225	0	0		matrix
865	637.2552953	0.1225	0.1703577512776831	0.005		grey_clast
866	637.2552953	0.1225	0.3407155025553662	0.01		grey_clast
867	637.2552953	0.1225	0.5110732538330495	0.015		vug
868	637.2552953	0.1225	0.6814310051107325	0.02		vug
869	637.2552953	0.1225	0.8517887563884157	0.025		grey_clast
870	637.2552953	0.1225	1.0221465076660992	0.03		matrix
871	637.2552953	0.1225	1.192504258943782	0.035		matrix
872	637.2552953	0.1225	1.3628620102214652	0.04		matrix
873	637.2552953	0.1225	1.5332197614991483	0.045		matrix
874	637.2552953	0.1225	1.7035775127768311	0.05		matrix
875	637.2552953	0.1225	1.8739352640545144	0.055		matrix
876	637.2552953	0.1225	2.0442930153321983	0.06		crystaline_carbonate
877	637.2552953	0.1225	2.2146507666098807	0.065		matrix
878	637.2552953	0.1225	2.385008517887564	0.07		matrix
879	637.2552953	0.1225	2.5553662691652472	0.075		vug
880	637.2552953	0.1225	2.7257240204429305	0.08		matrix
881	637.2552953	0.1225	2.8960817717206133	0.085		matrix
882	637.2552953	0.1225	3.0664395229982966	0.09		grey_clast
883	637.2552953	0.1225	3.2367972742759794	0.095		grey_clast
884	637.2552953	0.1225	3.4071550255536627	0.1		grey_clast
885	637.2552953	0.1225	3.577512776831346	0.105		matrix
886	637.2552953	0.1225	3.7478705281090288	0.11		matrix
887	637.2552953	0.1225	3.918228279386712	0.115		matrix
888	637.2552953	0.1225	4.088586030664397	0.12		matrix
889	637.2552953	0.1225	4.258943781942079	0.125		matrix
890	637.2552953	0.1225	4.429301533219762	0.13		grey_clast
891	637.2552953	0.1225	4.599659284497445	0.135		grey_clast
892	637.2552953	0.1225	4.770017035775128	0.14		grey_clast
893	637.2552953	0.1225	4.940374787052812	0.145		vug
894	637.2552953	0.1225	5.110732538330495	0.15		no_core
895	637.2552953	0.1225	5.281090289608177	0.155		vug
896	637.2552953	0.1225	5.451448040885861	0.16		no_core
897	637.2552953	0.1225	5.621805792163544	0.165		vug
898	637.2552953	0.1225	5.792163543441228	0.17		vug
899	637.2552953	0.1225	5.962521295	0.175		vug
900	637.2606134238034	0.1275	0	0		no_core
901	637.2606134238034	0.1275	0.1703577512776831	0.005		matrix
902	637.2606134238034	0.1275	0.3407155025553662	0.01		vug
903	637.2606134238034	0.1275	0.5110732538330495	0.015		no_core
904	637.2606134238034	0.1275	0.6814310051107325	0.02		no_core
905	637.2606134238034	0.1275	0.8517887563884157	0.025		no_core
906	637.2606134238034	0.1275	1.0221465076660992	0.03		no_core
907	637.2606134238034	0.1275	1.192504258943782	0.035		no_core
908	637.2606134238034	0.1275	1.3628620102214652	0.04		no_core
909	637.2606134238034	0.1275	1.5332197614991483	0.045		no_core
910	637.2606134238034	0.1275	1.7035775127768311	0.05		vug
911	637.2606134238034	0.1275	1.8739352640545144	0.055		matrix
912	637.2606134238034	0.1275	2.0442930153321983	0.06		matrix
913	637.2606134238034	0.1275	2.2146507666098807	0.065		matrix
914	637.2606134238034	0.1275	2.385008517887564	0.07		matrix
915	637.2606134238034	0.1275	2.5553662691652472	0.075		matrix
916	637.2606134238034	0.1275	2.7257240204429305	0.08		matrix
917	637.2606134238034	0.1275	2.8960817717206133	0.085		matrix
918	637.2606134238034	0.1275	3.0664395229982966	0.09		grey_clast
919	637.2606134238034	0.1275	3.2367972742759794	0.095		grey_clast
920	637.2606134238034	0.1275	3.4071550255536627	0.1		grey_clast
921	637.2606134238034	0.1275	3.577512776831346	0.105		grey_clast
922	637.2606134238034	0.1275	3.7478705281090288	0.11		matrix
923	637.2606134238034	0.1275	3.918228279386712	0.115		matrix
924	637.2606134238034	0.1275	4.088586030664397	0.12		vug
925	637.2606134238034	0.1275	4.258943781942079	0.125		matrix
926	637.2606134238034	0.1275	4.429301533219762	0.13		grey_clast
927	637.2606134238034	0.1275	4.599659284497445	0.135		grey_clast
928	637.2606134238034	0.1275	4.770017035775128	0.14		matrix
929	637.2606134238034	0.1275	4.940374787052812	0.145		vug
930	637.2606134238034	0.1275	5.110732538330495	0.15		no_core
931	637.2606134238034	0.1275	5.281090289608177	0.155		no_core
932	637.2606134238034	0.1275	5.451448040885861	0.16		no_core
933	637.2606134238034	0.1275	5.621805792163544	0.165		no_core
934	637.2606134238034	0.1275	5.792163543441228	0.17		no_core
935	637.2606134238034	0.1275	5.962521295	0.175		no_core
936	637.2659315972859	0.1325	0	0		no_core
937	637.2659315972859	0.1325	0.1703577512776831	0.005		no_core
938	637.2659315972859	0.1325	0.3407155025553662	0.01		no_core
939	637.2659315972859	0.1325	0.5110732538330495	0.015		no_core
940	637.2659315972859	0.1325	0.6814310051107325	0.02		no_core
941	637.2659315972859	0.1325	0.8517887563884157	0.025		no_core
942	637.2659315972859	0.1325	1.0221465076660992	0.03		no_core
943	637.2659315972859	0.1325	1.192504258943782	0.035		no_core
944	637.2659315972859	0.1325	1.3628620102214652	0.04		no_core
945	637.2659315972859	0.1325	1.5332197614991483	0.045		no_core
946	637.2659315972859	0.1325	1.7035775127768311	0.05		no_core
947	637.2659315972859	0.1325	1.8739352640545144	0.055		no_core
948	637.2659315972859	0.1325	2.0442930153321983	0.06		no_core
949	637.2659315972859	0.1325	2.2146507666098807	0.065		matrix
950	637.2659315972859	0.1325	2.385008517887564	0.07		grey_clast
951	637.2659315972859	0.1325	2.5553662691652472	0.075		grey_clast
952	637.2659315972859	0.1325	2.7257240204429305	0.08		matrix
953	637.2659315972859	0.1325	2.8960817717206133	0.085		vug
954	637.2659315972859	0.1325	3.0664395229982966	0.09		matrix
955	637.2659315972859	0.1325	3.2367972742759794	0.095		grey_clast
956	637.2659315972859	0.1325	3.4071550255536627	0.1		matrix
957	637.2659315972859	0.1325	3.577512776831346	0.105		matrix
958	637.2659315972859	0.1325	3.7478705281090288	0.11		vug
959	637.2659315972859	0.1325	3.918228279386712	0.115		matrix
960	637.2659315972859	0.1325	4.088586030664397	0.12		no_core
961	637.2659315972859	0.1325	4.258943781942079	0.125		no_core
962	637.2659315972859	0.1325	4.429301533219762	0.13		no_core
963	637.2659315972859	0.1325	4.599659284497445	0.135		no_core
964	637.2659315972859	0.1325	4.770017035775128	0.14		no_core
965	637.2659315972859	0.1325	4.940374787052812	0.145		no_core
966	637.2659315972859	0.1325	5.110732538330495	0.15		no_core
967	637.2659315972859	0.1325	5.281090289608177	0.155		no_core
968	637.2659315972859	0.1325	5.451448040885861	0.16		no_core
969	637.2659315972859	0.1325	5.621805792163544	0.165		no_core
970	637.2659315972859	0.1325	5.792163543441228	0.17		no_core
971	637.2659315972859	0.1325	5.962521295	0.175		no_core
0	637.2726350461132	0.0025	0	0		no_core
1	637.2726350461132	0.0025	0.1703577512776831	0.005		no_core
2	637.2726350461132	0.0025	0.3407155025553662	0.01		no_core
3	637.2726350461132	0.0025	0.5110732538330495	0.015		no_core
4	637.2726350461132	0.0025	0.6814310051107325	0.02		no_core
5	637.2726350461132	0.0025	0.8517887563884157	0.025		no_core
6	637.2726350461132	0.0025	1.0221465076660992	0.03		no_core
7	637.2726350461132	0.0025	1.192504258943782	0.035		no_core
8	637.2726350461132	0.0025	1.3628620102214652	0.04		no_core
9	637.2726350461132	0.0025	1.5332197614991483	0.045		no_core
10	637.2726350461132	0.0025	1.7035775127768311	0.05		grey_clast
11	637.2726350461132	0.0025	1.8739352640545144	0.055		matrix
12	637.2726350461132	0.0025	2.0442930153321983	0.06		no_core
13	637.2726350461132	0.0025	2.2146507666098807	0.065		grey_clast
14	637.2726350461132	0.0025	2.385008517887564	0.07		vug
15	637.2726350461132	0.0025	2.5553662691652472	0.075		vug
16	637.2726350461132	0.0025	2.7257240204429305	0.08		vug
17	637.2726350461132	0.0025	2.8960817717206133	0.085		matrix
18	637.2726350461132	0.0025	3.0664395229982966	0.09		matrix
19	637.2726350461132	0.0025	3.2367972742759794	0.095		vug
20	637.2726350461132	0.0025	3.4071550255536627	0.1		vug
21	637.2726350461132	0.0025	3.577512776831346	0.105		no_core
22	637.2726350461132	0.0025	3.7478705281090288	0.11		no_core
23	637.2726350461132	0.0025	3.918228279386712	0.115		no_core
24	637.2726350461132	0.0025	4.088586030664397	0.12		no_core
25	637.2726350461132	0.0025	4.258943781942079	0.125		no_core
26	637.2726350461132	0.0025	4.429301533219762	0.13		no_core
27	637.2726350461132	0.0025	4.599659284497445	0.135		no_core
28	637.2726350461132	0.0025	4.770017035775128	0.14		no_core
29	637.2726350461132	0.0025	4.940374787052812	0.145		no_core
30	637.2726350461132	0.0025	5.110732538330495	0.15		no_core
31	637.2726350461132	0.0025	5.281090289608177	0.155		no_core
32	637.2726350461132	0.0025	5.451448040885861	0.16		no_core
33	637.2726350461132	0.0025	5.621805792163544	0.165		no_core
34	637.2726350461132	0.0025	5.792163543441228	0.17		no_core
35	637.2726350461132	0.0025	5.962521295	0.175		no_core
36	637.2779051383399	0.0075	0	0		no_core
37	637.2779051383399	0.0075	0.1703577512776831	0.005		no_core
38	637.2779051383399	0.0075	0.3407155025553662	0.01		no_core
39	637.2779051383399	0.0075	0.5110732538330495	0.015		no_core
40	637.2779051383399	0.0075	0.6814310051107325	0.02		matrix
41	637.2779051383399	0.0075	0.8517887563884157	0.025		matrix
42	637.2779051383399	0.0075	1.0221465076660992	0.03		vug
43	637.2779051383399	0.0075	1.192504258943782	0.035		matrix
44	637.2779051383399	0.0075	1.3628620102214652	0.04		matrix
45	637.2779051383399	0.0075	1.5332197614991483	0.045		grey_clast
46	637.2779051383399	0.0075	1.7035775127768311	0.05		grey_clast
47	637.2779051383399	0.0075	1.8739352640545144	0.055		matrix
48	637.2779051383399	0.0075	2.0442930153321983	0.06		matrix
49	637.2779051383399	0.0075	2.2146507666098807	0.065		grey_clast
50	637.2779051383399	0.0075	2.385008517887564	0.07		matrix
51	637.2779051383399	0.0075	2.5553662691652472	0.075		matrix
52	637.2779051383399	0.0075	2.7257240204429305	0.08		matrix
53	637.2779051383399	0.0075	2.8960817717206133	0.085		matrix
54	637.2779051383399	0.0075	3.0664395229982966	0.09		vug
55	637.2779051383399	0.0075	3.2367972742759794	0.095		matrix
56	637.2779051383399	0.0075	3.4071550255536627	0.1		matrix
57	637.2779051383399	0.0075	3.577512776831346	0.105		matrix
58	637.2779051383399	0.0075	3.7478705281090288	0.11		vug
59	637.2779051383399	0.0075	3.918228279386712	0.115		vug
60	637.2779051383399	0.0075	4.088586030664397	0.12		vug
61	637.2779051383399	0.0075	4.258943781942079	0.125		crystaline_carbonate
62	637.2779051383399	0.0075	4.429301533219762	0.13		no_core
63	637.2779051383399	0.0075	4.599659284497445	0.135		no_core
64	637.2779051383399	0.0075	4.770017035775128	0.14		no_core
65	637.2779051383399	0.0075	4.940374787052812	0.145		no_core
66	637.2779051383399	0.0075	5.110732538330495	0.15		no_core
67	637.2779051383399	0.0075	5.281090289608177	0.155		no_core
68	637.2779051383399	0.0075	5.451448040885861	0.16		no_core
69	637.2779051383399	0.0075	5.621805792163544	0.165		no_core
70	637.2779051383399	0.0075	5.792163543441228	0.17		no_core
71	637.2779051383399	0.0075	5.962521295	0.175		no_core
72	637.2831752305665	0.0125	0	0		no_core
73	637.2831752305665	0.0125	0.1703577512776831	0.005		no_core
74	637.2831752305665	0.0125	0.3407155025553662	0.01		vug
75	637.2831752305665	0.0125	0.5110732538330495	0.015		vug
76	637.2831752305665	0.0125	0.6814310051107325	0.02		grey_clast
77	637.2831752305665	0.0125	0.8517887563884157	0.025		matrix
78	637.2831752305665	0.0125	1.0221465076660992	0.03		matrix
79	637.2831752305665	0.0125	1.192504258943782	0.035		matrix
80	637.2831752305665	0.0125	1.3628620102214652	0.04		matrix
81	637.2831752305665	0.0125	1.5332197614991483	0.045		grey_clast
82	637.2831752305665	0.0125	1.7035775127768311	0.05		grey_clast
83	637.2831752305665	0.0125	1.8739352640545144	0.055		grey_clast
84	637.2831752305665	0.0125	2.0442930153321983	0.06		grey_clast
85	637.2831752305665	0.0125	2.2146507666098807	0.065		matrix
86	637.2831752305665	0.0125	2.385008517887564	0.07		matrix
87	637.2831752305665	0.0125	2.5553662691652472	0.075		matrix
88	637.2831752305665	0.0125	2.7257240204429305	0.08		grey_clast
89	637.2831752305665	0.0125	2.8960817717206133	0.085		matrix
90	637.2831752305665	0.0125	3.0664395229982966	0.09		matrix
91	637.2831752305665	0.0125	3.2367972742759794	0.095		matrix
92	637.2831752305665	0.0125	3.4071550255536627	0.1		vug
93	637.2831752305665	0.0125	3.577512776831346	0.105		matrix
94	637.2831752305665	0.0125	3.7478705281090288	0.11		grey_clast
95	637.2831752305665	0.0125	3.918228279386712	0.115		grey_clast
96	637.2831752305665	0.0125	4.088586030664397	0.12		grey_clast
97	637.2831752305665	0.0125	4.258943781942079	0.125		grey_clast
98	637.2831752305665	0.0125	4.429301533219762	0.13		grey_clast
99	637.2831752305665	0.0125	4.599659284497445	0.135		vug
100	637.2831752305665	0.0125	4.770017035775128	0.14		no_core
101	637.2831752305665	0.0125	4.940374787052812	0.145		no_core
102	637.2831752305665	0.0125	5.110732538330495	0.15		no_core
103	637.2831752305665	0.0125	5.281090289608177	0.155		no_core
104	637.2831752305665	0.0125	5.451448040885861	0.16		no_core
105	637.2831752305665	0.0125	5.621805792163544	0.165		no_core
106	637.2831752305665	0.0125	5.792163543441228	0.17		no_core
107	637.2831752305665	0.0125	5.962521295	0.175		no_core
108	637.2884453227931	0.0175	0	0		vug
109	637.2884453227931	0.0175	0.1703577512776831	0.005		grey_clast
110	637.2884453227931	0.0175	0.3407155025553662	0.01		vug
111	637.2884453227931	0.0175	0.5110732538330495	0.015		vug
112	637.2884453227931	0.0175	0.6814310051107325	0.02		grey_clast
113	637.2884453227931	0.0175	0.8517887563884157	0.025		matrix
114	637.2884453227931	0.0175	1.0221465076660992	0.03		matrix
115	637.2884453227931	0.0175	1.192504258943782	0.035		matrix
116	637.2884453227931	0.0175	1.3628620102214652	0.04		matrix
117	637.2884453227931	0.0175	1.5332197614991483	0.045		matrix
118	637.2884453227931	0.0175	1.7035775127768311	0.05		matrix
119	637.2884453227931	0.0175	1.8739352640545144	0.055		grey_clast
120	637.2884453227931	0.0175	2.0442930153321983	0.06		matrix
121	637.2884453227931	0.0175	2.2146507666098807	0.065		vug
122	637.2884453227931	0.0175	2.385008517887564	0.07		grey_clast
123	637.2884453227931	0.0175	2.5553662691652472	0.075		crystaline_carbonate
124	637.2884453227931	0.0175	2.7257240204429305	0.08		matrix
125	637.2884453227931	0.0175	2.8960817717206133	0.085		grey_clast
126	637.2884453227931	0.0175	3.0664395229982966	0.09		matrix
127	637.2884453227931	0.0175	3.2367972742759794	0.095		crystaline_carbonate
128	637.2884453227931	0.0175	3.4071550255536627	0.1		vug
129	637.2884453227931	0.0175	3.577512776831346	0.105		grey_clast
130	637.2884453227931	0.0175	3.7478705281090288	0.11		grey_clast
131	637.2884453227931	0.0175	3.918228279386712	0.115		grey_clast
132	637.2884453227931	0.0175	4.088586030664397	0.12		grey_clast
133	637.2884453227931	0.0175	4.258943781942079	0.125		grey_clast
134	637.2884453227931	0.0175	4.429301533219762	0.13		grey_clast
135	637.2884453227931	0.0175	4.599659284497445	0.135		grey_clast
136	637.2884453227931	0.0175	4.770017035775128	0.14		vug
137	637.2884453227931	0.0175	4.940374787052812	0.145		no_core
138	637.2884453227931	0.0175	5.110732538330495	0.15		no_core
139	637.2884453227931	0.0175	5.281090289608177	0.155		no_core
140	637.2884453227931	0.0175	5.451448040885861	0.16		vug
141	637.2884453227931	0.0175	5.621805792163544	0.165		no_core
142	637.2884453227931	0.0175	5.792163543441228	0.17		no_core
143	637.2884453227931	0.0175	5.962521295	0.175		no_core
144	637.2937154150197	0.0225	0	0		vug
145	637.2937154150197	0.0225	0.1703577512776831	0.005		vug
146	637.2937154150197	0.0225	0.3407155025553662	0.01		grey_clast
147	637.2937154150197	0.0225	0.5110732538330495	0.015		grey_clast
148	637.2937154150197	0.0225	0.6814310051107325	0.02		matrix
149	637.2937154150197	0.0225	0.8517887563884157	0.025		matrix
150	637.2937154150197	0.0225	1.0221465076660992	0.03		matrix
151	637.2937154150197	0.0225	1.192504258943782	0.035		matrix
152	637.2937154150197	0.0225	1.3628620102214652	0.04		grey_clast
153	637.2937154150197	0.0225	1.5332197614991483	0.045		matrix
154	637.2937154150197	0.0225	1.7035775127768311	0.05		crystaline_carbonate
155	637.2937154150197	0.0225	1.8739352640545144	0.055		khaki_clast
156	637.2937154150197	0.0225	2.0442930153321983	0.06		khaki_clast
157	637.2937154150197	0.0225	2.2146507666098807	0.065		crystaline_carbonate
158	637.2937154150197	0.0225	2.385008517887564	0.07		matrix
159	637.2937154150197	0.0225	2.5553662691652472	0.075		crystaline_carbonate
160	637.2937154150197	0.0225	2.7257240204429305	0.08		crystaline_carbonate
161	637.2937154150197	0.0225	2.8960817717206133	0.085		grey_clast
162	637.2937154150197	0.0225	3.0664395229982966	0.09		matrix
163	637.2937154150197	0.0225	3.2367972742759794	0.095		crystaline_carbonate
164	637.2937154150197	0.0225	3.4071550255536627	0.1		vug
165	637.2937154150197	0.0225	3.577512776831346	0.105		grey_clast
166	637.2937154150197	0.0225	3.7478705281090288	0.11		grey_clast
167	637.2937154150197	0.0225	3.918228279386712	0.115		grey_clast
168	637.2937154150197	0.0225	4.088586030664397	0.12		grey_clast
169	637.2937154150197	0.0225	4.258943781942079	0.125		grey_clast
170	637.2937154150197	0.0225	4.429301533219762	0.13		grey_clast
171	637.2937154150197	0.0225	4.599659284497445	0.135		grey_clast
172	637.2937154150197	0.0225	4.770017035775128	0.14		grey_clast
173	637.2937154150197	0.0225	4.940374787052812	0.145		vug
174	637.2937154150197	0.0225	5.110732538330495	0.15		vug
175	637.2937154150197	0.0225	5.281090289608177	0.155		vug
176	637.2937154150197	0.0225	5.451448040885861	0.16		vug
177	637.2937154150197	0.0225	5.621805792163544	0.165		no_core
178	637.2937154150197	0.0225	5.792163543441228	0.17		vug
179	637.2937154150197	0.0225	5.962521295	0.175		vug
180	637.2989855072464	0.0275	0	0		grey_clast
181	637.2989855072464	0.0275	0.1703577512776831	0.005		grey_clast
182	637.2989855072464	0.0275	0.3407155025553662	0.01		grey_clast
183	637.2989855072464	0.0275	0.5110732538330495	0.015		grey_clast
184	637.2989855072464	0.0275	0.6814310051107325	0.02		matrix
185	637.2989855072464	0.0275	0.8517887563884157	0.025		matrix
186	637.2989855072464	0.0275	1.0221465076660992	0.03		matrix
187	637.2989855072464	0.0275	1.192504258943782	0.035		matrix
188	637.2989855072464	0.0275	1.3628620102214652	0.04		matrix
189	637.2989855072464	0.0275	1.5332197614991483	0.045		matrix
190	637.2989855072464	0.0275	1.7035775127768311	0.05		matrix
191	637.2989855072464	0.0275	1.8739352640545144	0.055		matrix
192	637.2989855072464	0.0275	2.0442930153321983	0.06		matrix
193	637.2989855072464	0.0275	2.2146507666098807	0.065		grey_clast
194	637.2989855072464	0.0275	2.385008517887564	0.07		matrix
195	637.2989855072464	0.0275	2.5553662691652472	0.075		matrix
196	637.2989855072464	0.0275	2.7257240204429305	0.08		matrix
197	637.2989855072464	0.0275	2.8960817717206133	0.085		matrix
198	637.2989855072464	0.0275	3.0664395229982966	0.09		matrix
199	637.2989855072464	0.0275	3.2367972742759794	0.095		matrix
200	637.2989855072464	0.0275	3.4071550255536627	0.1		vug
201	637.2989855072464	0.0275	3.577512776831346	0.105		grey_clast
202	637.2989855072464	0.0275	3.7478705281090288	0.11		grey_clast
203	637.2989855072464	0.0275	3.918228279386712	0.115		grey_clast
204	637.2989855072464	0.0275	4.088586030664397	0.12		grey_clast
205	637.2989855072464	0.0275	4.258943781942079	0.125		grey_clast
206	637.2989855072464	0.0275	4.429301533219762	0.13		grey_clast
207	637.2989855072464	0.0275	4.599659284497445	0.135		grey_clast
208	637.2989855072464	0.0275	4.770017035775128	0.14		grey_clast
209	637.2989855072464	0.0275	4.940374787052812	0.145		grey_clast
210	637.2989855072464	0.0275	5.110732538330495	0.15		grey_clast
211	637.2989855072464	0.0275	5.281090289608177	0.155		grey_clast
212	637.2989855072464	0.0275	5.451448040885861	0.16		vug
213	637.2989855072464	0.0275	5.621805792163544	0.165		matrix
214	637.2989855072464	0.0275	5.792163543441228	0.17		matrix
215	637.2989855072464	0.0275	5.962521295	0.175		matrix
216	637.3042556	0.0325	0	0		grey_clast
217	637.3042556	0.0325	0.1703577512776831	0.005		grey_clast
218	637.3042556	0.0325	0.3407155025553662	0.01		grey_clast
219	637.3042556	0.0325	0.5110732538330495	0.015		matrix
220	637.3042556	0.0325	0.6814310051107325	0.02		matrix
221	637.3042556	0.0325	0.8517887563884157	0.025		matrix
222	637.3042556	0.0325	1.0221465076660992	0.03		matrix
223	637.3042556	0.0325	1.192504258943782	0.035		matrix
224	637.3042556	0.0325	1.3628620102214652	0.04		matrix
225	637.3042556	0.0325	1.5332197614991483	0.045		grey_clast
226	637.3042556	0.0325	1.7035775127768311	0.05		matrix
227	637.3042556	0.0325	1.8739352640545144	0.055		matrix
228	637.3042556	0.0325	2.0442930153321983	0.06		grey_clast
229	637.3042556	0.0325	2.2146507666098807	0.065		grey_clast
230	637.3042556	0.0325	2.385008517887564	0.07		grey_clast
231	637.3042556	0.0325	2.5553662691652472	0.075		grey_clast
232	637.3042556	0.0325	2.7257240204429305	0.08		matrix
233	637.3042556	0.0325	2.8960817717206133	0.085		matrix
234	637.3042556	0.0325	3.0664395229982966	0.09		matrix
235	637.3042556	0.0325	3.2367972742759794	0.095		matrix
236	637.3042556	0.0325	3.4071550255536627	0.1		vug
237	637.3042556	0.0325	3.577512776831346	0.105		matrix
238	637.3042556	0.0325	3.7478705281090288	0.11		grey_clast
239	637.3042556	0.0325	3.918228279386712	0.115		grey_clast
240	637.3042556	0.0325	4.088586030664397	0.12		grey_clast
241	637.3042556	0.0325	4.258943781942079	0.125		grey_clast
242	637.3042556	0.0325	4.429301533219762	0.13		grey_clast
243	637.3042556	0.0325	4.599659284497445	0.135		grey_clast
244	637.3042556	0.0325	4.770017035775128	0.14		grey_clast
245	637.3042556	0.0325	4.940374787052812	0.145		grey_clast
246	637.3042556	0.0325	5.110732538330495	0.15		grey_clast
247	637.3042556	0.0325	5.281090289608177	0.155		grey_clast
248	637.3042556	0.0325	5.451448040885861	0.16		grey_clast
249	637.3042556	0.0325	5.621805792163544	0.165		matrix
250	637.3042556	0.0325	5.792163543441228	0.17		matrix
251	637.3042556	0.0325	5.962521295	0.175		grey_clast
252	637.3095256916996	0.0375	0	0		matrix
253	637.3095256916996	0.0375	0.1703577512776831	0.005		matrix
254	637.3095256916996	0.0375	0.3407155025553662	0.01		matrix
255	637.3095256916996	0.0375	0.5110732538330495	0.015		matrix
256	637.3095256916996	0.0375	0.6814310051107325	0.02		matrix
257	637.3095256916996	0.0375	0.8517887563884157	0.025		grey_clast
258	637.3095256916996	0.0375	1.0221465076660992	0.03		grey_clast
259	637.3095256916996	0.0375	1.192504258943782	0.035		matrix
260	637.3095256916996	0.0375	1.3628620102214652	0.04		matrix
261	637.3095256916996	0.0375	1.5332197614991483	0.045		matrix
262	637.3095256916996	0.0375	1.7035775127768311	0.05		matrix
263	637.3095256916996	0.0375	1.8739352640545144	0.055		matrix
264	637.3095256916996	0.0375	2.0442930153321983	0.06		khaki_clast
265	637.3095256916996	0.0375	2.2146507666098807	0.065		khaki_clast
266	637.3095256916996	0.0375	2.385008517887564	0.07		grey_clast
267	637.3095256916996	0.0375	2.5553662691652472	0.075		matrix
268	637.3095256916996	0.0375	2.7257240204429305	0.08		matrix
269	637.3095256916996	0.0375	2.8960817717206133	0.085		matrix
270	637.3095256916996	0.0375	3.0664395229982966	0.09		matrix
[truncated: 461,372 more rows]
