# Supplementary material for: Extrapolating rock physicochemical properties from discrete sample data using computer vision
Source: PNAS Nexus. 2026 Jun 5;5(6):pgag204. doi: 10.1093/pnasnexus/pgag204 (PMC13282442; doi:10.1093/pnasnexus/pgag204)
Supplement: pgag204_Supplementary_Data [file pgag204_supplementary_data.zip › Grant_et_al_2026_PNAS_NEXUS_Supplementary_Data/Readme.md]

Supplementary Data files for Grant et al. 2026. Extrapolating rock physicochemical properties from discrete sample data using computer vision. PNAS NEXUS. 

GeoCLR_classifications.csv
- Contains the classification output of the GeoCLR model using in this study.
- Each row corresponds to a training image patch where depth and arc are the location (meters) of that patch on the cyclindrical core surface. Location corresponds to the top left corner of each patch. 
- The groundthruth column contains the expert generated labels used for model validation. 
- The label column contains the 'pseudolabels' given to each patch by GeoCLR. 

Grant_et_al_2026_PNAS_NEXUS_Supplementary_data_tables.xlsx
- Core averages: Table containing visual abundance estimates of lithological classes derived from shipboard core description during IODP Exp. 390 and post-expedition using GeoCLR
- Combustion results: Table of bulk carbon data for Hole U1557D clasts and carbonates
- MAD Results: Shipboard moisture and density data for Hole U1557D clasts and matrix samples generated during IODP Expedition 390.
