# Supplementary material for: Extrapolating rock physicochemical properties from discrete sample data using computer vision
Source: PNAS Nexus. 2026 Jun 5;5(6):pgag204. doi: 10.1093/pnasnexus/pgag204 (PMC13282442; doi:10.1093/pnasnexus/pgag204)
Supplement: pgag204_Supplementary_Data [file pgag204_supplementary_data.zip › Grant_et_al_2026_PNAS_NEXUS_Supplementary_Data/Grant_et_al_2026_PNAS_NEXUS_Supplementary_data_tables.xlsx]

## Sheet: Core averages
												Shipboard class abundance collected during IODP Exp. 390					Average abundance of breccia components for each core of Hole U1557D generated using GeoCLR in this study:
Exp	Hole	Core		Top depth	Bottom depth	Top depth	Bottom depth	Drilled length	Recovered core	Recovery	core volume	Crystalline Carbonate	Vugs	Total basalt	Carbonate Sediment	Total authigenic cement	Grey clast	Khaki clast	Orange clast	total basalt	Matrix	Matrix (clasts)	Matrix (cement)	Authigenic cement	Total authigenic cement	Carbonate sediment	Crystalline carbonate	Vugs	Original porosity	existing open porosity	Bulk density	CO2
				mbsf	mbsf	msb	msb	m	m	%	cm3	vol%	vol%	vol%	vol%	vol%	vol%	vol%	vol%	vol%	vol%	vol%	vol%	vol%	vol%	vol%	vol%	vol%	vol%	cm3	g/cm3	wt%
390	U1557D	2R		575.6	581.7	10.83	16.93	6.1	1.775	29.0984	50.1869	1.0942	0.0112975	69.3046	29.5899	0	22.2337	10.5222	3.56774	60.3118	35.2766	23.9881	11.2885	0	11.2885	15.8221	3.60651	8.97104	39.6882	4.50229	2.22699	11.32
390	U1557D	3R		581.7	587.4	16.93	22.63	5.7	4.83	84.7368	136.565	8.3723	1.24742	75.9952	10.5175	3.86758	14.6894	18.6092	7.72562	58.2124	25.2767	17.1882	8.08855	0	8.08855	7.77119	13.6932	12.2347	41.7876	16.7083	2.13135	12.63
390	U1557D	4R		587.4	597.1	22.63	32.33	9.7	5.721	58.9794	161.757	11.7861	1.41959	83.274	0	3.52032	16.3674	16.9304	9.51458	58.1897	22.6135	15.3772	7.23633	1.08532	8.32166	0.13762	17.7249	15.6262	41.8103	25.2765	2.03994	11.66
390	U1557D	5R		597.1	606.9	32.33	42.13	9.8	5.18	52.8571	146.461	14.6133	1.78685	75.106	0	8.49381	22.8769	23.9555	4.27777	60.9823	14.5178	9.8721	4.64569	4.23117	8.87686	0	17.3574	12.7834	39.0177	18.7227	2.15393	11.51
390	U1557D	6R		606.9	616.6	42.13	51.83	9.7	7.2	74.2268	203.575	9.9496	1.09114	84.1604	0	4.79886	6.84357	19.7049	13.3518	63.281	34.3834	23.3807	11.0027	2.53411	13.5368	0	15.6553	7.52688	36.719	15.3229	2.25404	10.97
390	U1557D	7R		616.6	626.6	51.83	61.83	10	4.515	45.15	127.659	10.2087	0.99582	87.0732	0	1.72227	7.99181	20.7757	11.2674	62.1464	32.517	22.1115	10.4054	1.69845	12.1039	0	15.976	9.77367	37.8536	12.4769	2.17768	11.06
390	U1557D	8R		626.6	636.1	61.83	71.33	9.5	5.095	53.6316	144.058	11.1508	2.40937	84.1739	0	2.26591	23.6575	19.5308	7.32598	66.8874	24.0781	16.3731	7.705	1.62424	9.32924	0	14.2375	9.54589	33.1126	13.7516	2.24771	9.53
390	U1557D	9R		636.1	637.1	71.33	72.33	1	0.6	60	16.9646	2.79676	0.0250396	58.3069	0	38.8713	27.7852	1.11857	0	56.9253	41.2081	28.0215	13.1866	0.268456	13.455	0	2.14765	27.472	43.0747	4.66052	1.67543	4.76
390	U1557D	10R		637.1	645.8	72.33	81.03	8.7	8.25	94.8276	233.263	9.69741	0.640441	82.2753	0	7.38684	14.2756	18.7641	8.9028	71.5507	43.5413	29.6081	13.9332	2.24781	16.181	0	7.5145	4.75382	28.4493	11.0889	2.32024	7.09
390	U1557D	11R		645.8	655.5	81.03	90.73	9.7	3.625	37.3711	102.494	8.5944	0.207075	85.9334	0	5.26515	15.1734	19.7148	11.3982	71.2691	36.7394	24.9828	11.7566	3.95414	15.7107	0	9.94966	3.07047	28.7309	3.14706	2.38989	8.24
390	U1557D	12R		655.5	665.3	90.73	100.53	9.8	8.57	87.449	242.311	7.00711	0.347707	88.7075	0	3.93772	18.344	16.1385	2.6684	73.232	53.0605	36.0811	16.9793	1.93724	18.9166	0	5.21892	2.63252	26.768	6.37889	2.36916	6.31
390	U1557D	13R		665.3	675	100.53	110.23	9.7	7.005	72.2165	198.062	8.22751	0.255061	83.7714	0	7.746	10.8721	14.4489	7.23644	69.9874	55.0441	37.43	17.6141	2.67054	20.2847	0	4.93493	4.793	30.0126	9.49309	2.2725	6.63
390	U1557D	14R		675	684.7	110.23	119.93	9.7	6.585	67.8866	186.186	5.76011	0.00258533	77.6635	0	16.5738	16.9407	8.8279	2.72945	72.6403	64.915	44.1422	20.7728	1.12804	21.9008	0	3.14743	2.31147	27.3597	4.30364	2.34798	5.74
												vol%	vol%	vol%	vol%	vol%	vol%	vol%	vol%	vol%	vol%	vol%	vol%	vol%	vol%	vol%	vol%	vol%	vol%	cm3	g/cm3	wt%
Weighted mean by drilled core interval lengths												9.08655	0.874463	81.8458	2.20392	5.98928	15.7844	17.3531	7.54017	66.0347	37.2897	25.357	11.9327	2.04399	13.9767	1.30289	10.839	7.84667	33.9653	11.7636	2.24293	9.11548
Standard deviation of weighted mean (by drilled core interval lengths)												2.68893	0.696724	5.17565	5.38149	5.11526	5.44676	4.38086	3.57413	5.54458	14.6632	9.97094	4.69221	1.22136	4.66731	3.9496	5.47584	4.66514	5.54458	6.46694	0.11578	2.35892
core diameter cm		6
core volume		1949.54	cm3
%matrix that is clast		68	vol%

## Sheet: Combustion Results
Exp	Site	Hole	Core	Type	Section	Top depth CSF-A (m)	Bottom depth CSF-A (m)	Carbon (wt%)	Sample mass (g)	Carbon_Mass_g	Lithology	CO2 (wt%)
390	U1557	D	3	R	1	582.68	582.75	0.00332	0.104	0.00034528	Altered basalt	0.0121761
390	U1557	D	3	R	5	587.4	587.46	0.000515	0.1134	5.8401e-05	Altered basalt	0.00188876
390	U1557	D	4	R	2	590.24	590.33	0.00306	0.1186	0.000362916	Altered basalt	0.0112225
390	U1557	D	5	R	1	597.97	598.04	0.00378	0.1188	0.000449064	Altered basalt	0.0138631
390	U1557	D	5	R	1	597.97	598.04	0.00545	0.1187	0.000646915	Altered basalt	0.0199879
390	U1557	D	6	R	2	607.92	608.06	0.000597	0.1129	6.74013e-05	Altered basalt	0.0021895
390	U1557	D	6	R	2	607.92	608.06	0.00155	0.106	0.0001643	Altered basalt	0.00568462
390	U1557	D	6	R	5	612.86	612.96	0.00181	0.1093	0.000197833	Altered basalt	0.00663817
390	U1557	D	7	R	3	619.48	619.63	0.00126	0.1315	0.00016569	Altered basalt	0.00462105
390	U1557	D	7	R	3	619.48	619.63	0.000871	0.1029	8.96259e-05	Altered basalt	0.00319439
390	U1557	D	8	R	1	626.9	626.96	0.00206	0.1068	0.000220008	Altered basalt	0.00755505
390	U1557	D	8	R	5	632.36	632.44	0.00195	0.1103	0.000215085	Altered basalt	0.00715162
390	U1557	D	2	R	2	577.18	577.28	0.00183	0.1096	0.000200568	Altered basalt	0.00671153
390	U1557	D	10	R	1	637.32	637.41	0.000534	0.1034	5.52156e-05	Altered basalt	0.00195845
390	U1557	D	10	R	1	637.32	637.41	0.00115	0.1078	0.00012397	Altered basalt	0.00421763
390	U1557	D	10	R	2	638.93	639	0.000335	0.1093	3.66155e-05	Altered basalt	0.00122861
390	U1557	D	10	R	2	638.93	639	0.000669	0.109	7.2921e-05	Altered basalt	0.00245356
390	U1557	D	11	R	1	646.16	646.25	0.000582	0.1086	6.32052e-05	Altered basalt	0.00213449
390	U1557	D	3	R	1	582.21	582.29	0.00192	0.105	0.0002016	Altered basalt	0.0070416
390	U1557	D	12	R	6	660.32	660.41	0.000875	0.1235	0.000108063	Altered basalt	0.00320906
390	U1557	D	12	R	8	663.78	663.84	0.00221	0.0994	0.000219674	Altered basalt	0.00810518
390	U1557	D	13	R	4	669.65	669.72	0.00443	0.1155	0.000511665	Altered basalt	0.016247
390	U1557	D	13	R	4	669.65	669.72	0.00272	0.1111	0.000302192	Altered basalt	0.0099756
390	U1557	D	13	R	4	669.8	669.85	0.00152	0.1044	0.000158688	Altered basalt	0.0055746
390	U1557	D	13	R	4	670.465	670.5	0.00272	0.1108	0.000301376	Altered basalt	0.0099756
390	U1557	D	13	R	4	670.465	670.5	0.01	0.1128	0.001128	Altered basalt	0.036675
390	U1557	D	13	R	5	671.24	671.29	0.00287	0.1136	0.000326032	Altered basalt	0.0105257
390	U1557	D	13	R	5	671.24	671.29	0.00151	0.1183	0.000178633	Altered basalt	0.00553792
390	U1557	D	14	R	3	678.06	678.18	0.00136	0.1047	0.000142392	Altered basalt	0.0049878
390	U1557	D	3	R	3	584.915	584.995	0.00436	0.1299	0.000566364	Altered basalt	0.0159903
390	U1557	D	3	R	3	585.06	585.14	0.000846	0.1208	0.000102197	Altered basalt	0.0031027
390	U1557	D	4	R	1	588.64	588.67	0.00127	0.1139	0.000144653	Altered basalt	0.00465773
390	U1557	D	4	R	3	591.565	591.625	0.00783	0.1034	0.000809622	Altered basalt	0.0287165
390	U1557	D	4	R	4	591.78	591.83	0.00407	0.1089	0.000443223	Altered basalt	0.0149267
390	U1557	D	5	R	3	600.59	600.62	0.00115	0.1066	0.00012259	Altered basalt	0.00421763
390	U1557	D	6	R	4	611.57	611.67	0.00265	0.1065	0.000282225	Altered basalt	0.00971888
390	U1557	D	6	R	4	611.63	611.67	0.00378	0.0992	0.000374976	Altered basalt	0.0138631
390	U1557	D	8	R	3	629.18	629.28	0.00146	0.0994	0.000145124	Altered basalt	0.00535455
390	U1557	D	8	R	4	631.45	631.49	0.00409	0.1095	0.000447855	Altered basalt	0.0150001
390	U1557	D	8	R	5	632.36	632.44	0.00224	0.0997	0.000223328	Altered basalt	0.0082152
390	U1557	D	10	R	5	643.09	643.14	0.0032	0.1084	0.00034688	Altered basalt	0.011736
390	U1557	D	11	R	1	646.16	646.25	0.0139	0.1054	0.00146506	Altered basalt	0.0509782
390	U1557	D	12	R	4	658.26	658.36	0.00229	0.1028	0.000235412	Altered basalt	0.00839858
390	U1557	D	12	R	8	663.78	663.84	0.00301	0.1	0.000301	Altered basalt	0.0110392
390	U1557	D	13	R	2	667.42	667.51	0.000454	0.1226	5.56604e-05	Altered basalt	0.00166504
390	U1557	D	13	R	5	671.24	671.29	0.00239	0.109	0.00026051	Altered basalt	0.00876533
390	U1556	D	5	R	4	602.135	602.155	0.0769	0.106	0.0081514	Authigenic cement	0.282031
390	U1557	D	5	R	3	602.13	602.23	0.0708	0.1132	0.00801456	Authigenic cement	0.259659
390	U1557	D	8	R	1	627.31	627.39	0.047	0.1037	0.0048739	Authigenic cement	0.172373
390	U1557	D	2	R	1	575.89	575.99	0.118	0.1062	0.0125316	Carbonate sediment	0.432765
390	U1557	D	2	R	1	576.4	576.5	0.107	0.1009	0.0107963	Carbonate sediment	0.392423
390	U1557	D	2	R	1	627.99	628.15	0.107	0.1046	0.0111922	Carbonate sediment	0.392423
390	U1557	D	3	R	1	582.2	582.25	0.119	0.1017	0.0121023	Carbonate sediment	0.436433
390	U1557	D	3	R	1	582.48	582.53	0.12	0.1049	0.012588	Carbonate sediment	0.4401
390	U1557	D	4	R	3	590.77	590.97	0.0178	0.1203	0.00214134	Matrix	0.0652815
390	U1557	D	6	R	4	611.57	611.67	0.00848	0.1347	0.00114226	Matrix	0.0311004
390	U1557	D	6	R	4	611.57	611.67	0.0169	0.1326	0.00224094	Matrix	0.0619807
390	U1557	D	6	R	4	611.63	611.67	0.0144	0.1023	0.00147312	Matrix	0.052812
390	U1557	D	6	R	5	612.86	612.96	0.0143	0.0995	0.00142285	Matrix	0.0524452
390	U1557	D	6	R	6	614.66	614.76	0.0162	0.1086	0.00175932	Matrix	0.0594135
390	U1557	D	10	R	1	637.32	637.41	0.00997	0.1133	0.0011296	Matrix	0.036565
390	U1557	D	10	R	2	638.93	639	0.0108	0.0993	0.00107244	Matrix	0.039609
390	U1557	D	10	R	5	643.09	643.14	0.0156	0.1077	0.00168012	Matrix	0.057213
390	U1557	D	12	R	2	656.44	656.59	0.018	0.1121	0.0020178	Matrix	0.066015
390	U1557	D	12	R	4	658.26	658.36	0.0265	0.1142	0.0030263	Matrix	0.0971887
390	U1557	D	13	R	3	669.24	669.34	0.00591	0.1072	0.000633552	Matrix	0.0216749
390	U1557	D	13	R	4	669.65	669.72	0.0186	0.1022	0.00190092	Matrix	0.0682155
390	U1557	D	13	R	4	669.8	669.85	0.0153	0.1068	0.00163404	Matrix	0.0561127
390	U1557	D	13	R	5	671.24	671.29	0.00889	0.1318	0.0011717	Matrix	0.0326041
390	U1557	D	14	R	3	678.06	678.18	0.015	0.1014	0.001521	Matrix	0.0550125

## Sheet: MAD Results
Exp	Site	Hole	Core	Type	Sect	A/W	Offset (cm)	Depth CSF-A (m)	Lithology	Moisture dry (wt%)	Moisture wet (wt%)	Bulk density_g/cm3	Dry density (g/cm3)	Grain density (g/cm3)	Porosity (vol%)	Mass wet sample (g)	Mass dried sample (g)	Mass porewater (g)	Mass salt (g)	Mass solids (g)	Vol wet sample (cm3)	Vol dried sample (cm3)
390	U1557	D	2	R	2	W	34	577.22	Altered clast	6.1	5.7	2.388	2.251	2.598	13.3	19.862	18.765	1.137	0.04	18.725	8.318	7.226
390	U1557	D	3	R	1	W	99.5	582.695	Altered clast	7.5	7	2.412	2.243	2.686	16.5	18.416	17.171	1.29	0.045	17.126	7.636	6.396
390	U1557	D	3	R	4	W	117	587.07	Altered clast	3.6	3.5	2.585	2.495	2.737	8.8	20.257	19.574	0.708	0.025	19.549	7.835	7.155
390	U1557	D	4	R	5	W	40	593.53	Altered clast	3.5	3.4	2.576	2.488	2.722	8.6	19.935	19.278	0.681	0.024	19.254	7.738	7.084
390	U1557	D	7	R	3	W	56	619.94	Altered clast	2.8	2.7	2.623	2.553	2.741	6.9	20.392	19.865	0.546	0.019	19.846	7.775	7.25
390	U1557	D	10	R	5	W	42	643.29	Altered clast	4.2	4	2.524	2.423	2.688	9.8	20.291	19.509	0.81	0.028	19.481	8.039	7.26
390	U1557	D	10	R	6	W	138	645.62	Altered clast	5.5	5.2	2.372	2.248	2.556	12.1	19.074	18.116	0.993	0.035	18.081	8.043	7.089
390	U1557	D	11	R	2	W	118	648.42	Altered clast	5.1	4.8	2.658	2.529	2.893	12.6	19.141	18.246	0.927	0.032	18.214	7.201	6.31
390	U1557	D	13	R	5	W	30	671.22	Altered clast	4.1	4	2.545	2.443	2.711	9.9	19.802	19.042	0.788	0.028	19.014	7.782	7.025
390	U1557	D	4	R	1	W	28	587.68	Grey clast	1.8	1.8	2.816	2.765	2.908	4.9	21.175	20.81	0.378	0.013	20.797	7.52	7.157
390	U1557	D	8	R	3	W	39	629.25	Grey clast	2	1.9	2.768	2.715	2.864	5.2	20.489	20.11	0.393	0.014	20.096	7.401	7.024
390	U1557	D	11	R	1	W	89	646.69	Grey clast	2.6	2.5	2.739	2.669	2.863	6.8	19.126	18.658	0.485	0.017	18.641	6.984	6.518
390	U1557	D	12	R	3	W	61	657.95	Grey clast	2.5	2.4	2.717	2.652	2.832	6.4	20.912	20.427	0.503	0.018	20.409	7.697	7.214
390	U1557	D	12	R	8	W	35	662.97	Grey clast	5.1	4.8	2.585	2.46	2.8	12.1	20.061	19.13	0.965	0.034	19.096	7.762	6.835
390	U1557	D	13	R	3	W	6.5	668.165	Grey clast	2.5	2.5	2.769	2.701	2.893	6.6	20.593	20.105	0.506	0.018	20.087	7.438	6.952
390	U1557	D	14	R	2	W	121	677.62	Grey clast	3.5	3.3	2.682	2.592	2.841	8.7	20.286	19.632	0.678	0.024	19.608	7.564	6.913
390	U1557	D	2	R	1	W	97	576.57	Matrix	6.3	5.9	2.448	2.303	2.682	14.1	18.099	17.066	1.07	0.037	17.029	7.395	6.366
390	U1557	D	3	R	3	W	65	585.17	Matrix	8.3	7.7	2.342	2.162	2.624	17.6	18.517	17.141	1.426	0.05	17.091	7.907	6.537
390	U1557	D	3	R	3	W	108	585.6	Matrix	7.7	7.1	2.406	2.235	2.684	16.7	16.745	15.594	1.193	0.042	15.552	6.959	5.813
390	U1557	D	5	R	4	W	128	602.56	Matrix	7.3	6.8	2.382	2.22	2.635	15.7	17.938	16.767	1.213	0.042	16.725	7.532	6.366
390	U1557	D	6	R	1	W	34	607.24	Matrix	11.9	10.6	2.256	2.017	2.632	23.4	17.162	15.405	1.821	0.064	15.341	7.607	5.858
390	U1557	D	6	R	6	W	1	613.57	Matrix	6.8	6.3	2.402	2.25	2.643	14.9	17.917	16.821	1.136	0.04	16.781	7.459	6.368
390	U1557	D	7	R	2	W	84.5	618.785	Matrix	10.7	9.6	2.33	2.105	2.697	21.9	17.447	15.824	1.682	0.059	15.765	7.488	5.872
390	U1557	D	8	R	3	W	106	629.92	Matrix	9.2	8.4	2.382	2.182	2.712	19.6	17.238	15.839	1.45	0.051	15.788	7.237	5.844
390	U1557	D	10	R	1	W	119	638.29	Matrix	12.1	10.8	2.233	1.993	2.605	23.5	17.45	15.635	1.881	0.066	15.569	7.813	6.006
390	U1557	D	10	R	3	W	21.5	640.235	Matrix	12.8	11.3	2.22	1.969	2.61	24.6	16.196	14.425	1.835	0.064	14.361	7.294	5.531
390	U1557	D	10	R	5	W	88	643.75	Matrix	10.1	9.1	2.302	2.091	2.632	20.6	17.442	15.903	1.595	0.056	15.847	7.577	6.045
390	U1557	D	12	R	7	W	70	662.17	Matrix	11.5	10.3	2.309	2.07	2.7	23.3	17.324	15.596	1.791	0.063	15.533	7.502	5.782
390	U1557	D	13	R	1	W	96.5	666.265	Matrix	10.8	9.8	2.335	2.107	2.71	22.3	18.052	16.352	1.762	0.062	16.29	7.731	6.038
390	U1557	D	13	R	4	W	28	669.88	Matrix	12.8	11.4	2.206	1.955	2.589	24.5	16.894	15.041	1.92	0.067	14.974	7.658	5.813
390	U1557	D	14	R	3	W	84.5	678.605	Matrix	9.6	8.7	2.383	2.175	2.73	20.3	18.227	16.691	1.592	0.056	16.635	7.647	6.118
390	U1557	D	14	R	4	W	110	680.36	Matrix	13.6	11.9	2.219	1.954	2.636	25.9	16.716	14.789	1.997	0.07	14.719	7.534	5.615
